# Supplementary material for: Linked-Read Sequencing of Eight Falcons Reveals a Unique Genomic Architecture in Flux
Source: Genome Biol Evol. 2022 Jun 14;14(6):evac090. doi: 10.1093/gbe/evac090 (PMC9214253; doi:10.1093/gbe/evac090)
Supplement: evac090_Supplementary_Data [file evac090_supplementary_data.zip]

Archive with 4 entries (4 files):
- Supplementary figures.pdf
- Supplementary tables.pdf
- WilcoxFalcoRef8Manuscript_CompiledScripts.txt
- WilcoxFalcoRef8Manuscript_Stats-and-FiguresR.txt
