# Supplementary material for: Linked-Read Sequencing of Eight Falcons Reveals a Unique Genomic Architecture in Flux
Source: Genome Biol Evol. 2022 Jun 14;14(6):evac090. doi: 10.1093/gbe/evac090 (PMC9214253; doi:10.1093/gbe/evac090)
Supplement: evac090_Supplementary_Data [file evac090_supplementary_data.zip › WilcoxFalcoRef8Manuscript_CompiledScripts.txt]

!!!!!!!!!!!!!!Read Quality Control!!!!!!!!!!!!!!
************************************************
#Script to perform Quality Control (QC) on raw reads, using: FastaQC, Jellyfish and Kat 
nano /scratch/jw5478/FalconProject/Projects/RefGenome8/Scripts/RefGenomeFullQC.csh
================================================
#!/bin/csh
#SBATCH --nodes=1
#SBATCH --tasks-per-node=1
#SBATCH --cpus-per-task=28
#SBATCH --time=164:00:00
#SBATCH --mem=112G
# Output and error files
#SBATCH -o job.%J.out


module load gencore/1
module load jdk
module load jellyfish
module load gencore_qc/1.0

rm -r /scratch/jw5478/FalconProject/RawData/RefGenomes/QC/
mkdir /scratch/jw5478/FalconProject/RawData/RefGenomes/QC/
mkdir /scratch/jw5478/FalconProject/RawData/RefGenomes/QC/FastQC
mkdir /scratch/jw5478/FalconProject/RawData/RefGenomes/QC/FastQC/Merged
mkdir /scratch/jw5478/FalconProject/RawData/RefGenomes/QC/Jellyfish

foreach s (A B C D E F FpBS Kestrel_Ft1)

echo "gunzip "$s" and remove 10X barcodes and merge raw reads"
rm -r /scratch/jw5478/FalconProject/RawData/RefGenomes/"$s"/MergedReads
mkdir /scratch/jw5478/FalconProject/RawData/RefGenomes/"$s"/MergedReads
gunzip -c /scratch/jw5478/FalconProject/RawData/RefGenomes/"$s"/"$s"_*R1*.fastq.gz | perl -pe 's#^[ATGCYRWSKMDVHBN]{26}##'  > /scratch/jw5478/FalconProject/RawData/RefGenomes/"$s"/MergedReads/"$s".mergedRR.fastq
gunzip -c /scratch/jw5478/FalconProject/RawData/RefGenomes/"$s"/"$s"_*R2*.fastq.gz >> /scratch/jw5478/FalconProject/RawData/RefGenomes/"$s"/MergedReads/"$s".mergedRR.fastq


echo "run FastQC on merged reads from "$s""


/project/jw5478/Programs/FastQC/fastqc /scratch/jw5478/FalconProject/RawData/RefGenomes/"$s"/MergedReads/"$s".mergedRR.fastq
mv /scratch/jw5478/FalconProject/RawData/RefGenomes/"$s"/MergedReads/*.html /scratch/jw5478/FalconProject/RawData/RefGenomes/QC/FastQC/Merged
rm /scratch/jw5478/FalconProject/RawData/RefGenomes/"$s"/MergedReads/*.zip

echo "run Jellyfish on merged reads from "$s""

cat /scratch/jw5478/FalconProject/RawData/RefGenomes/"$s"/MergedReads/"$s".mergedRR.fastq | awk '{if(NR%4==1) {printf(">%s\n",substr($0,2));} else if(NR%4==2) print;}'  > /scratch/jw5478/FalconProject/RawData/RefGenomes/"$s"/MergedReads/"$s".mergedRR.fasta

rm -r /scratch/jw5478/FalconProject/RawData/RefGenomes/QC/Jellyfish/"$s"
mkdir /scratch/jw5478/FalconProject/RawData/RefGenomes/QC/Jellyfish/"$s"
cd /scratch/jw5478/FalconProject/RawData/RefGenomes/QC/Jellyfish/"$s"
jellyfish count -m 27 -s 100M -t 28 -o /scratch/jw5478/FalconProject/RawData/RefGenomes/QC/Jellyfish/"$s"/"$s".mergedRR.jf -C /scratch/jw5478/FalconProject/RawData/RefGenomes/"$s"/MergedReads/"$s".mergedRR.fasta
jellyfish histo -o "$s".mergedRR.jf.histo /scratch/jw5478/FalconProject/RawData/RefGenomes/QC/Jellyfish/"$s"/"$s".mergedRR.jf
jellyfish stats -v --output="/scratch/jw5478/FalconProject/RawData/RefGenomes/QC/Jellyfish/"$s"/"$s"_stats.output.jf" /scratch/jw5478/FalconProject/RawData/RefGenomes/QC/Jellyfish/"$s"/"$s".mergedRR.jf


echo "run kat on merged reads from "$s""
setenv LD_LIBRARY_PATH /scratch/gencore/.local/easybuild/software/gencore_anaconda2/4.2.0/pkgs/boost-1.61.0-py27_1/lib/
/scratch/gencore/.local/easybuild/software/gencore_anaconda2/4.2.0/pkgs/kat-2.3.1-boost1.61_2/bin/kat gcp -t 28 -o "$s"_mergedRR /scratch/jw5478/FalconProject/RawData/RefGenomes/"$s"/MergedReads/"$s".mergedRR.fasta

set Title=`grep -P "# Title:" /scratch/jw5478/FalconProject/RawData/RefGenomes/QC/Jellyfish/"$s"/"$s"_mergedRR.mx | perl -pe "s\#\\" | sed "s\ Title:\\"`
set Xlab=`grep -P "# XLabel:" /scratch/jw5478/FalconProject/RawData/RefGenomes/QC/Jellyfish/"$s"/"$s"_mergedRR.mx | perl -pe "s\#\\" | sed "s\ XLabel:\\"`
set Ylab=`grep -P "# YLabel:" /scratch/jw5478/FalconProject/RawData/RefGenomes/QC/Jellyfish/"$s"/"$s"_mergedRR.mx | perl -pe "s\#\\" | sed "s\ YLabel:\\"`
/scratch/gencore/.local/easybuild/software/gencore_anaconda2/4.2.0/pkgs/kat-2.3.1-boost1.61_2/bin/kat plot density -p png -t "$Title" -a "$Xlab" -b "$Ylab" -o "$s"_mergedRR.GC_density.png /scratch/jw5478/FalconProject/RawData/RefGenomes/QC/Jellyfish/"$s"/"$s"_mergedRR.mx

end
================================================
#Script to submit QC script "RefGenomeFullQC.csh"
rm -r  /scratch/jw5478/FalconProject/Projects/RefGenome8/Scripts/Submissions/FullQC
mkdir /scratch/jw5478/FalconProject/Projects/RefGenome8/Scripts/Submissions/FullQC
cd /scratch/jw5478/FalconProject/Projects/RefGenome8/Scripts/Submissions/FullQC
chmod +x /scratch/jw5478/FalconProject/Projects/RefGenome8/Scripts/RefGenomeFullQC.csh
sbatch /scratch/jw5478/FalconProject/Projects/RefGenome8/Scripts/RefGenomeFullQC.csh
~~~~~~~~~~~~~~~~~~~~~~~~~~~~~~~~~~~~~~~~~~~~~~~~
!!!!!!!!!!!!!!!Supernova Assembly!!!!!!!!!!!!!!!
************************************************
#Script to produce Supernova pseudohaplotype 2 outputs
nano /scratch/jw5478/FalconProject/Projects/RefGenome6/Scripts/SuperNovaOut.csh
================================================
#!/bin/csh
#SBATCH --mem=116GB
#SBATCH -p serial
# Set number of nodes to run
#SBATCH --nodes=1
# Set number of tasks to run
#SBATCH --ntasks=1
# Set number of cores per task (default is 1)
#SBATCH --cpus-per-task=28
# Output and error files
#SBATCH -o job.%J.out

#This program takes an input sample name and then produces three different mkoutput from 10X supernova
set s=$1

set supernova="/scratch/gencore/supernova/supernova-2.1.1/supernova"

cd /scratch/jw5478/FalconProject/Projects/RefGenome6/SuperNovaOut

$supernova mkoutput \
--style=raw \
--asmdir=/scratch/gencore/novaseq/181220_A00534_0025_AHHM57DMXX/"$s"/outs/assembly \
--outprefix="$s"_raw2 \
--headers=short

$supernova mkoutput \
--style=megabubbles \
--asmdir=/scratch/gencore/novaseq/181220_A00534_0025_AHHM57DMXX/"$s"/outs/assembly \
--outprefix="$s"_16KBmegabubbles \
--minsize=16000 \
--headers=short

$supernova mkoutput \
--style=pseudohap2 \
--asmdir=/scratch/gencore/novaseq/181220_A00534_0025_AHHM57DMXX/"$s"/outs/assembly \
--outprefix="$s"_16KBph2 \
--minsize=16000 \
--headers=short

================================================
#Script to submit script "SuperNovaOut.csh", to produce Supernova pseudohaplotype 2 outputs
chmod +x /scratch/jw5478/FalconProject/Projects/RefGenome6/Scripts/SuperNovaOut.csh
cd /scratch/jw5478/FalconProject/Projects/RefGenome6/Scripts/Submissions/SuperNovaOut
pwd
foreach s (A B C D E F)
sbatch /scratch/jw5478/FalconProject/Projects/RefGenome6/Scripts/SuperNovaOut.csh $s
end
================================================
#Script to produce Supernova pseudohaplotype 2 outputs for the black shaheen
nano /scratch/jw5478/FalconProject/Projects/RefGenome8/Scripts/SuperNovaOut16KBph2_FpBSx77.csh
================================================
#!/bin/csh
#SBATCH --mem=116GB
#SBATCH -p serial
# Set number of nodes to run
#SBATCH --nodes=1
# Set number of tasks to run
#SBATCH --ntasks=1
# Set number of cores per task (default is 1)
#SBATCH --cpus-per-task=28
# Output and error files
#SBATCH -o job.%J.out

#This program takes an input sample name and then produces a phased scaffolds in fasta format, while excluding all phaseblocks less than 16KB


set supernova="/scratch/gencore/supernova/supernova-2.1.1/supernova"

cd /scratch/jw5478/FalconProject/Projects/RefGenome8/SuperNovaOut/16KBph2

$supernova mkoutput \
--style=pseudohap2 \
--asmdir=/scratch/gencore/novaseq/190513_A00534_0032_AHF3WFDSXX/FpBSx77/outs/assembly \
--outprefix=FpBSx77_16KBph2 \
--minsize=16000 \
--headers=short

================================================
#Script to produce Supernova pseudohaplotype 2 outputs for the common kestrel
nano /scratch/jw5478/FalconProject/Projects/RefGenome8/Scripts/SuperNovaOut16KBph2_Kestrel.csh
================================================
#!/bin/csh
#SBATCH --mem=116GB
#SBATCH -p serial
# Set number of nodes to run
#SBATCH --nodes=1
# Set number of tasks to run
#SBATCH --ntasks=1
# Set number of cores per task (default is 1)
#SBATCH --cpus-per-task=28
# Output and error files
#SBATCH -o job.%J.out

##This program takes an input sample name and then produces a phased scaffolds in fasta format, while excluding all phaseblocks less than 16KB


set supernova="/scratch/gencore/supernova/supernova-2.1.1/supernova"

cd /scratch/jw5478/FalconProject/Projects/RefGenome8/SuperNovaOut/16KBph2

$supernova mkoutput \
--style=pseudohap2 \
--asmdir=/scratch/gencore/novaseq/190513_A00534_0032_AHF3WFDSXX/Kestrel_Ft1/outs/assembly \
--outprefix=Kestrel_16KBph2 \
--minsize=16000 \
--headers=short
================================================
#Script to submit scrips "SuperNovaOut16KBph2_FpBSx77.csh" and "SuperNovaOut16KBph2_Kestrel.csh", to produce Supernova pseudohaplotype 2 outputs for the black shaheen and common kestrel
chmod +x /scratch/jw5478/FalconProject/Projects/RefGenome8/Scripts/SuperNovaOut16KBph2_FpBSx77.csh
chmod +x /scratch/jw5478/FalconProject/Projects/RefGenome8/Scripts/SuperNovaOut16KBph2_Kestrel.csh

mkdir /scratch/jw5478/FalconProject/Projects/RefGenome8/Scripts/Submissions/SuperNovaOut/ph2
cd /scratch/jw5478/FalconProject/Projects/RefGenome8/Scripts/Submissions/SuperNovaOut/ph2

sbatch /scratch/jw5478/FalconProject/Projects/RefGenome8/Scripts/SuperNovaOut16KBph2_FpBSx77.csh
sbatch /scratch/jw5478/FalconProject/Projects/RefGenome8/Scripts/SuperNovaOut16KBph2_Kestrel.csh
~~~~~~~~~~~~~~~~~~~~~~~~~~~~~~~~~~~~~~~~~~~~~~~~
#Merging Pseudohaplotypes into diploid genomes
srun --pty -n1 --exclusive /bin/csh
cp /scratch/jw5478/FalconProject/Projects/RefGenome6/SuperNovaOut/*16KBph2* /scratch/jw5478/FalconProject/Projects/RefGenome8/SuperNovaOut/16KBph2

gunzip /scratch/jw5478/FalconProject/Projects/RefGenome8/SuperNovaOut/16KBph2/*.gz

mkdir /scratch/jw5478/FalconProject/Projects/RefGenome8/SuperNovaOut/16KBph2/DiploidGenomes
foreach s (A B C D E F FpBSx77 Kestrel)
cat /scratch/jw5478/FalconProject/Projects/RefGenome8/SuperNovaOut/16KBph2/"$s"_16KBph2.1.fasta /scratch/jw5478/FalconProject/Projects/RefGenome8/SuperNovaOut/16KBph2/"$s"_16KBph2.2.fasta > /scratch/jw5478/FalconProject/Projects/RefGenome8/SuperNovaOut/16KBph2/DiploidGenomes/"$s"_16KBph2.diploid.fasta
end
~~~~~~~~~~~~~~~~~~~~~~~~~~~~~~~~~~~~~~~~~~~~~~~~
!!!!!!!!!!!!Assembly Quality Control!!!!!!!!!!!!
************************************************
#Script to run BUSCO analysis (note: these are run using pseudohaplotypes produced using the script "longrangerSA_16KBphHaploid.csh", in the section "Small Variant Analysis")
nano -w /scratch/jw5478/FalconProject/Projects/RefGenomes/Scripts/BUSCO/BuscoRun.bash
================================================
#!/bin/bash
#SBATCH --nodes=1
#SBATCH --cpus-per-task=48
#SBATCH --mem=180GB
#SBATCH -o job.%J.out
#SBATCH --time=168:00:00

#Modules
module purge
module load busco/5.0.0
module load augustus/intel/3.4.0

#Variable
s=$1

rm -r /scratch/jw5478/FalconProject/Projects/RefGenomes/Genes/BUSCO/"$s"
mkdir /scratch/jw5478/FalconProject/Projects/RefGenomes/Genes/BUSCO/"$s"
cp  /scratch/jw5478/FalconProject/Projects/RefGenomes/Genomes/SuperNova10X/16KBph2Haploid/"$s"_16KBph2.haploid.fasta /scratch/jw5478/FalconProject/Projects/RefGenomes/Genes/BUSCO/"$s"/"$s"_16KBph2.haploid.fasta

cp -r /share/apps/augustus/3.4.0/intel/config /scratch/jw5478/FalconProject/Projects/RefGenomes/Genes/BUSCO/"$s"/config
export AUGUSTUS_CONFIG_PATH="/scratch/jw5478/FalconProject/Projects/RefGenomes/Genes/BUSCO/"$s"/config"

cd /scratch/jw5478/FalconProject/Projects/RefGenomes/Genes/BUSCO/"$s"
busco -i ./"$s"_16KBph2.haploid.fasta -o "$s"_BUSCO_Genome -l aves_odb10 --augustus -m genome -c 48 --long --limit 5 --augustus_species chicken
================================================
#Script to submit script "BuscoRun.bash", to run BUSCO analysis
rm -r /scratch/jw5478/FalconProject/Projects/RefGenomes/Genes
mkdir /scratch/jw5478/FalconProject/Projects/RefGenomes/Genes
mkdir /scratch/jw5478/FalconProject/Projects/RefGenomes/Genes/BUSCO
cd /scratch/jw5478/FalconProject/Projects/RefGenomes/Scripts/BUSCO/Submission
chmod +x /scratch/jw5478/FalconProject/Projects/RefGenomes/Scripts/BUSCO/BuscoRun.bash
for s in A B C D E F FpBSx77 Kestrel
do
sbatch /scratch/jw5478/FalconProject/Projects/RefGenomes/Scripts/BUSCO/BuscoRun.bash $s
done
~~~~~~~~~~~~~~~~~~~~~~~~~~~~~~~~~~~~~~~~~~~~~~~~
!!!!!!!!!!!!!Small Variant Analysis!!!!!!!!!!!!!
************************************************
#Script to Run Long  Ranger aligning raw reads to their respective Supernova assemblies 
nano /scratch/jw5478/FalconProject/Projects/RefGenome8/Scripts/Longranger_wgs/longrangerSA_16KBphHaploid.csh
================================================
#!/bin/csh
#SBATCH --partition=condo
#SBATCH --mem=460GB
# Set number of nodes to run
#SBATCH --nodes=1
# Set number of tasks to run
#SBATCH --ntasks=1
# Set number of cores per task (default is 1)
#SBATCH --cpus-per-task=28
# Output and error files
#SBATCH -o job.%J.out

module purge
module load gencore/1
module load gencore_qc/1.0
module load gencore_variant_detection/1.0
module load jdk


set longranger="/scratch/gencore/software/longranger/longranger-2.2.2/longranger"

set s=$1
set SEX=$2


rm -r /scratch/jw5478/FalconProject/Projects/RefGenome8/SuperNovaOut/16KBph2/DiploidGenomes/"$s"_LG-PS_Uniques
mkdir /scratch/jw5478/FalconProject/Projects/RefGenome8/SuperNovaOut/16KBph2/DiploidGenomes/"$s"_LG-PS_Uniques
grep -P ">[0-9]+_[12]" /scratch/jw5478/FalconProject/Projects/RefGenome8/SuperNovaOut/16KBph2/DiploidGenomes/"$s"_16KBph2.diploid.fasta | perl -pe "s#(>[0-9]+_[12]).*#\1#" > /scratch/jw5478/FalconProject/Projects/RefGenome8/SuperNovaOut/16KBph2/DiploidGenomes/"$s"_LG-PS_Uniques/"$s"_AllScaf.text
grep -P ">[0-9]+_[1]" /scratch/jw5478/FalconProject/Projects/RefGenome8/SuperNovaOut/16KBph2/DiploidGenomes/"$s"_16KBph2.diploid.fasta | perl -pe "s#(>[0-9]+_[1]).*#\1#" > /scratch/jw5478/FalconProject/Projects/RefGenome8/SuperNovaOut/16KBph2/DiploidGenomes/"$s"_LG-PS_Uniques/"$s"_PS1Scaf.text
grep -P ">[0-9]+_[2]" /scratch/jw5478/FalconProject/Projects/RefGenome8/SuperNovaOut/16KBph2/DiploidGenomes/"$s"_16KBph2.diploid.fasta | perl -pe "s#(>[0-9]+_[2]).*#\1#" > /scratch/jw5478/FalconProject/Projects/RefGenome8/SuperNovaOut/16KBph2/DiploidGenomes/"$s"_LG-PS_Uniques/"$s"_PS2Scaf.text

cat /scratch/jw5478/FalconProject/Projects/RefGenome8/SuperNovaOut/16KBph2/DiploidGenomes/"$s"_LG-PS_Uniques/"$s"_PS1Scaf.text > /scratch/jw5478/FalconProject/Projects/RefGenome8/SuperNovaOut/16KBph2/DiploidGenomes/"$s"_LG-PS_Uniques/"$s"_PS1Scaf.uniq-int.text
cat /scratch/jw5478/FalconProject/Projects/RefGenome8/SuperNovaOut/16KBph2/DiploidGenomes/"$s"_LG-PS_Uniques/"$s"_PS2Scaf.text > /scratch/jw5478/FalconProject/Projects/RefGenome8/SuperNovaOut/16KBph2/DiploidGenomes/"$s"_LG-PS_Uniques/"$s"_PS2Scaf.uniq-int.text

set PH2_Names=`cat /scratch/jw5478/FalconProject/Projects/RefGenome8/SuperNovaOut/16KBph2/DiploidGenomes/"$s"_LG-PS_Uniques/"$s"_PS2Scaf.text`
foreach n ($PH2_Names)
set r=`echo $n | sed 's#_2#_1#'`
sed -i "s#$r##" /scratch/jw5478/FalconProject/Projects/RefGenome8/SuperNovaOut/16KBph2/DiploidGenomes/"$s"_LG-PS_Uniques/"$s"_PS1Scaf.uniq-int.text
end
perl -pe -chomp /scratch/jw5478/FalconProject/Projects/RefGenome8/SuperNovaOut/16KBph2/DiploidGenomes/"$s"_LG-PS_Uniques/"$s"_PS1Scaf.uniq-int.text | perl -pe 's#_1#_1\n#g' > /scratch/jw5478/FalconProject/Projects/RefGenome8/SuperNovaOut/16KBph2/DiploidGenomes/"$s"_LG-PS_Uniques/"$s"_PS1Scaf.uniq.text
rm /scratch/jw5478/FalconProject/Projects/RefGenome8/SuperNovaOut/16KBph2/DiploidGenomes/"$s"_LG-PS_Uniques/"$s"_PS1Scaf.uniq-int.text

set PH1_Names=`cat /scratch/jw5478/FalconProject/Projects/RefGenome8/SuperNovaOut/16KBph2/DiploidGenomes/"$s"_LG-PS_Uniques/"$s"_PS1Scaf.text`
foreach n ($PH1_Names)
set r=`echo $n | sed 's#_1#_2#'`
sed -i "s#$r##" /scratch/jw5478/FalconProject/Projects/RefGenome8/SuperNovaOut/16KBph2/DiploidGenomes/"$s"_LG-PS_Uniques/"$s"_PS2Scaf.uniq-int.text
end
perl -pe -chomp /scratch/jw5478/FalconProject/Projects/RefGenome8/SuperNovaOut/16KBph2/DiploidGenomes/"$s"_LG-PS_Uniques/"$s"_PS2Scaf.uniq-int.text | perl -pe 's#_2#_2\n#g' > /scratch/jw5478/FalconProject/Projects/RefGenome8/SuperNovaOut/16KBph2/DiploidGenomes/"$s"_LG-PS_Uniques/"$s"_PS2Scaf.uniq.text
rm /scratch/jw5478/FalconProject/Projects/RefGenome8/SuperNovaOut/16KBph2/DiploidGenomes/"$s"_LG-PS_Uniques/"$s"_PS2Scaf.uniq-int.text

cat /scratch/jw5478/FalconProject/Projects/RefGenome8/SuperNovaOut/16KBph2/DiploidGenomes/"$s"_LG-PS_Uniques/"$s"_PS1Scaf.text /scratch/jw5478/FalconProject/Projects/RefGenome8/SuperNovaOut/16KBph2/DiploidGenomes/"$s"_LG-PS_Uniques/"$s"_PS2Scaf.uniq.text > /scratch/jw5478/FalconProject/Projects/RefGenome8/SuperNovaOut/16KBph2/DiploidGenomes/"$s"_LG-PS_Uniques/"$s"_IncHapRefScaf.text


cat /scratch/jw5478/FalconProject/Projects/RefGenome8/SuperNovaOut/16KBph2/DiploidGenomes/"$s"_16KBph2.diploid.fasta | perl -pe "s#^([A-Z]{80})\n#\1#" | perl -pe "s#([A-Z]{80,})(>.+\n)#\1\n\2#" > /scratch/jw5478/FalconProject/Projects/RefGenome8/SuperNovaOut/16KBph2/DiploidGenomes/DiploidGenomesMod/"$s"_16KBph2.diploid.sl.fasta

set hapScaffolds=`cat /scratch/jw5478/FalconProject/Projects/RefGenome8/SuperNovaOut/16KBph2/DiploidGenomes/"$s"_LG-PS_Uniques/"$s"_IncHapRefScaf.text`

rm /scratch/jw5478/FalconProject/Projects/RefGenome8/SuperNovaOut/16KBph2/16KBph2Mod/PH2_100kbRef/Haploid16KBph2Seed/"$s"_16KBph2.haploid.fasta
foreach h ($hapScaffolds)
grep -A 1 "$h" /scratch/jw5478/FalconProject/Projects/RefGenome8/SuperNovaOut/16KBph2/DiploidGenomes/DiploidGenomesMod/"$s"_16KBph2.diploid.sl.fasta >> /scratch/jw5478/FalconProject/Projects/RefGenome8/SuperNovaOut/16KBph2/16KBph2Mod/PH2_100kbRef/Haploid16KBph2Seed/"$s"_16KBph2.haploid.fasta
end

cd /scratch/jw5478/FalconProject/Projects/RefGenome8/SuperNovaOut/16KBph2/16KBph2Mod/PH2_100kbRef/
rm /scratch/jw5478/FalconProject/Projects/RefGenome8/SuperNovaOut/16KBph2/DiploidGenomes/100kbDiploid/"$s"_16KBph2.100KB.haploid.fasta
fastaq filter --min_length 100000 /scratch/jw5478/FalconProject/Projects/RefGenome8/SuperNovaOut/16KBph2/16KBph2Mod/PH2_100kbRef/Haploid16KBph2Seed/"$s"_16KBph2.haploid.fasta /scratch/jw5478/FalconProject/Projects/RefGenome8/SuperNovaOut/16KBph2/16KBph2Mod/PH2_100kbRef/"$s"_16KBph2.100KB.haploid.fasta


$longranger mkref /scratch/jw5478/FalconProject/Projects/RefGenome8/SuperNovaOut/16KBph2/16KBph2Mod/PH2_100kbRef/"$s"_16KBph2.100KB.haploid.fasta

picard CreateSequenceDictionary R=/scratch/jw5478/FalconProject/Projects/RefGenome8/SuperNovaOut/16KBph2/16KBph2Mod/PH2_100kbRef/refdata-"$s"_16KBph2.100KB.haploid/fasta/genome.fa O=/scratch/jw5478/FalconProject/Projects/RefGenome8/SuperNovaOut/16KBph2/16KBph2Mod/PH2_100kbRef/refdata-"$s"_16KBph2.100KB.haploid/fasta/genome.dict

cd /scratch/jw5478/FalconProject/Projects/RefGenome8/LongrangerOut/SelfAlign/16KBph2Haploid

$longranger wgs \
--id="$s"_16KBph2-HaploidLR \
--fastqs=/scratch/jw5478/FalconProject/RawData/RefGenomes/"$s"/ \
--indices=SI-GA-D1 \
--reference=/scratch/jw5478/FalconProject/Projects/RefGenome8/SuperNovaOut/16KBph2/16KBph2Mod/PH2_100kbRef/refdata-"$s"_16KBph2.100KB.haploid \
--vcmode=gatk:/scratch/gencore/.local/easybuild/software/gencore_variant_detection/1.0/opt/gatk-3.5/GenomeAnalysisTK.jar \
--sample="$s" \
--sex="$SEX" \
--localcores=28


rm -r /scratch/jw5478/FalconProject/Projects/RefGenome8/LongrangerOut/SelfAlign/16KBph2Haploid/"$s"_16KBph2-HaploidLR/PHASER_SVCALLER_CS/
rm /scratch/jw5478/FalconProject/Projects/RefGenome8/LongrangerOut/SelfAlign/16KBph2Haploid/"$s"_16KBph2-HaploidLR/_*


================================================
#Script submit script Long Ranger Alignment script "longrangerSA_16KBphHaploid.csh"
csh

rm -r /scratch/jw5478/FalconProject/Projects/RefGenome8/SuperNovaOut/16KBph2/16KBph2Mod/PH2_100kbRef/
mkdir /scratch/jw5478/FalconProject/Projects/RefGenome8/SuperNovaOut/16KBph2/16KBph2Mod/PH2_100kbRef/
mkdir /scratch/jw5478/FalconProject/Projects/RefGenome8/SuperNovaOut/16KBph2/16KBph2Mod/PH2_100kbRef/Haploid16KBph2Seed/
rm -r /scratch/jw5478/FalconProject/Projects/RefGenome8/SuperNovaOut/16KBph2/DiploidGenomes/DiploidGenomesMod/
mkdir /scratch/jw5478/FalconProject/Projects/RefGenome8/SuperNovaOut/16KBph2/DiploidGenomes/DiploidGenomesMod/

rm -r /scratch/jw5478/FalconProject/Projects/RefGenome8/LongrangerOut/
mkdir /scratch/jw5478/FalconProject/Projects/RefGenome8/LongrangerOut/
mkdir /scratch/jw5478/FalconProject/Projects/RefGenome8/LongrangerOut/SelfAlign/
mkdir /scratch/jw5478/FalconProject/Projects/RefGenome8/LongrangerOut/SelfAlign/16KBph2Haploid

rm -r /scratch/jw5478/FalconProject/Projects/RefGenome8/Scripts/Submissions/Longranger/
mkdir /scratch/jw5478/FalconProject/Projects/RefGenome8/Scripts/Submissions/Longranger/
mkdir /scratch/jw5478/FalconProject/Projects/RefGenome8/Scripts/Submissions/Longranger/SelfAlign
mkdir /scratch/jw5478/FalconProject/Projects/RefGenome8/Scripts/Submissions/Longranger/SelfAlign/16KBph2Haploid

cd /scratch/jw5478/FalconProject/Projects/RefGenome8/Scripts/Submissions/Longranger/SelfAlign/16KBph2Haploid

chmod +x /scratch/jw5478/FalconProject/Projects/RefGenome8/Scripts/Longranger_wgs/longrangerSA_16KBphHaploid.csh

sbatch /scratch/jw5478/FalconProject/Projects/RefGenome8/Scripts/Longranger_wgs/longrangerSA_16KBphHaploid.csh A f

rm /scratch/jw5478/FalconProject/Projects/RefGenome8/Scripts/Longranger_wgs/longrangerSA_16KBphHaploidFpBS.csh
sed 's#/scratch/jw5478/FalconProject/RawData/RefGenomes/"$s"/#/scratch/jw5478/FalconProject/RawData/RefGenomes/FpBS/#' /scratch/jw5478/FalconProject/Projects/RefGenome8/Scripts/Longranger_wgs/longrangerSA_16KBphHaploid.csh | sed 's#--sample="$s"#--sample=FpBS#' > /scratch/jw5478/FalconProject/Projects/RefGenome8/Scripts/Longranger_wgs/longrangerSA_16KBphHaploidFpBS.csh
chmod +x /scratch/jw5478/FalconProject/Projects/RefGenome8/Scripts/Longranger_wgs/longrangerSA_16KBphHaploidFpBS.csh
sbatch /scratch/jw5478/FalconProject/Projects/RefGenome8/Scripts/Longranger_wgs/longrangerSA_16KBphHaploidFpBS.csh FpBSx77 m

csh
cd /scratch/jw5478/FalconProject/Projects/RefGenome8/Scripts/Submissions/Longranger/SelfAlign/16KBph2Haploid
foreach s (B C)
sbatch /scratch/jw5478/FalconProject/Projects/RefGenome8/Scripts/Longranger_wgs/longrangerSA_16KBphHaploid.csh $s m
end

cd /scratch/jw5478/FalconProject/Projects/RefGenome8/Scripts/Submissions/Longranger/SelfAlign/16KBph2Haploid
foreach s (D E F)
sbatch /scratch/jw5478/FalconProject/Projects/RefGenome8/Scripts/Longranger_wgs/longrangerSA_16KBphHaploid.csh $s m
end
================================================
#Script to Run Long  Ranger aligning raw reads from the kestrel to their respective Supernova assembly
nano /scratch/jw5478/FalconProject/Projects/RefGenome8/Scripts/Longranger_wgs/longrangerSA_16KBphHaploidKestrel.csh
================================================
#!/bin/csh
#SBATCH --partition=condo
#SBATCH --mem=460GB
# Set number of nodes to run
#SBATCH --nodes=1
# Set number of tasks to run
#SBATCH --ntasks=1
# Set number of cores per task (default is 1)
#SBATCH --cpus-per-task=28
# Output and error files
#SBATCH -o job.%J.out

module purge
module load gencore/1
module load gencore_qc/1.0
module load gencore_variant_detection/1.0
module load jdk


set longranger="/scratch/gencore/software/longranger/longranger-2.2.2/longranger"

set s=$1
set SEX=$2


rm -r /scratch/jw5478/FalconProject/Projects/RefGenome8/SuperNovaOut/16KBph2/DiploidGenomes/"$s"_LG-PS_Uniques
mkdir /scratch/jw5478/FalconProject/Projects/RefGenome8/SuperNovaOut/16KBph2/DiploidGenomes/"$s"_LG-PS_Uniques
grep -P ">[0-9]+_[12]" /scratch/jw5478/FalconProject/Projects/RefGenome8/SuperNovaOut/16KBph2/DiploidGenomes/"$s"_16KBph2.diploid.fasta | perl -pe "s#(>[0-9]+_[12]).*#\1#" > /scratch/jw5478/FalconProject/Projects/RefGenome8/SuperNovaOut/16KBph2/DiploidGenomes/"$s"_LG-PS_Uniques/"$s"_AllScaf.text
grep -P ">[0-9]+_[1]" /scratch/jw5478/FalconProject/Projects/RefGenome8/SuperNovaOut/16KBph2/DiploidGenomes/"$s"_16KBph2.diploid.fasta | perl -pe "s#(>[0-9]+_[1]).*#\1#" > /scratch/jw5478/FalconProject/Projects/RefGenome8/SuperNovaOut/16KBph2/DiploidGenomes/"$s"_LG-PS_Uniques/"$s"_PS1Scaf.text
grep -P ">[0-9]+_[2]" /scratch/jw5478/FalconProject/Projects/RefGenome8/SuperNovaOut/16KBph2/DiploidGenomes/"$s"_16KBph2.diploid.fasta | perl -pe "s#(>[0-9]+_[2]).*#\1#" > /scratch/jw5478/FalconProject/Projects/RefGenome8/SuperNovaOut/16KBph2/DiploidGenomes/"$s"_LG-PS_Uniques/"$s"_PS2Scaf.text

cat /scratch/jw5478/FalconProject/Projects/RefGenome8/SuperNovaOut/16KBph2/DiploidGenomes/"$s"_LG-PS_Uniques/"$s"_PS1Scaf.text > /scratch/jw5478/FalconProject/Projects/RefGenome8/SuperNovaOut/16KBph2/DiploidGenomes/"$s"_LG-PS_Uniques/"$s"_PS1Scaf.uniq-int.text
cat /scratch/jw5478/FalconProject/Projects/RefGenome8/SuperNovaOut/16KBph2/DiploidGenomes/"$s"_LG-PS_Uniques/"$s"_PS2Scaf.text > /scratch/jw5478/FalconProject/Projects/RefGenome8/SuperNovaOut/16KBph2/DiploidGenomes/"$s"_LG-PS_Uniques/"$s"_PS2Scaf.uniq-int.text

set PH2_Names=`cat /scratch/jw5478/FalconProject/Projects/RefGenome8/SuperNovaOut/16KBph2/DiploidGenomes/"$s"_LG-PS_Uniques/"$s"_PS2Scaf.text`
foreach n ($PH2_Names)
set r=`echo $n | sed 's#_2#_1#'`
sed -i "s#$r##" /scratch/jw5478/FalconProject/Projects/RefGenome8/SuperNovaOut/16KBph2/DiploidGenomes/"$s"_LG-PS_Uniques/"$s"_PS1Scaf.uniq-int.text
end
perl -pe -chomp /scratch/jw5478/FalconProject/Projects/RefGenome8/SuperNovaOut/16KBph2/DiploidGenomes/"$s"_LG-PS_Uniques/"$s"_PS1Scaf.uniq-int.text | perl -pe 's#_1#_1\n#g' > /scratch/jw5478/FalconProject/Projects/RefGenome8/SuperNovaOut/16KBph2/DiploidGenomes/"$s"_LG-PS_Uniques/"$s"_PS1Scaf.uniq.text
rm /scratch/jw5478/FalconProject/Projects/RefGenome8/SuperNovaOut/16KBph2/DiploidGenomes/"$s"_LG-PS_Uniques/"$s"_PS1Scaf.uniq-int.text

set PH1_Names=`cat /scratch/jw5478/FalconProject/Projects/RefGenome8/SuperNovaOut/16KBph2/DiploidGenomes/"$s"_LG-PS_Uniques/"$s"_PS1Scaf.text`
foreach n ($PH1_Names)
set r=`echo $n | sed 's#_1#_2#'`
sed -i "s#$r##" /scratch/jw5478/FalconProject/Projects/RefGenome8/SuperNovaOut/16KBph2/DiploidGenomes/"$s"_LG-PS_Uniques/"$s"_PS2Scaf.uniq-int.text
end
perl -pe -chomp /scratch/jw5478/FalconProject/Projects/RefGenome8/SuperNovaOut/16KBph2/DiploidGenomes/"$s"_LG-PS_Uniques/"$s"_PS2Scaf.uniq-int.text | perl -pe 's#_2#_2\n#g' > /scratch/jw5478/FalconProject/Projects/RefGenome8/SuperNovaOut/16KBph2/DiploidGenomes/"$s"_LG-PS_Uniques/"$s"_PS2Scaf.uniq.text
rm /scratch/jw5478/FalconProject/Projects/RefGenome8/SuperNovaOut/16KBph2/DiploidGenomes/"$s"_LG-PS_Uniques/"$s"_PS2Scaf.uniq-int.text

cat /scratch/jw5478/FalconProject/Projects/RefGenome8/SuperNovaOut/16KBph2/DiploidGenomes/"$s"_LG-PS_Uniques/"$s"_PS1Scaf.text /scratch/jw5478/FalconProject/Projects/RefGenome8/SuperNovaOut/16KBph2/DiploidGenomes/"$s"_LG-PS_Uniques/"$s"_PS2Scaf.uniq.text > /scratch/jw5478/FalconProject/Projects/RefGenome8/SuperNovaOut/16KBph2/DiploidGenomes/"$s"_LG-PS_Uniques/"$s"_IncHapRefScaf.text


cat /scratch/jw5478/FalconProject/Projects/RefGenome8/SuperNovaOut/16KBph2/DiploidGenomes/"$s"_16KBph2.diploid.fasta | perl -pe "s#^([A-Z]{80})\n#\1#" | perl -pe "s#([A-Z]{80,})(>.+\n)#\1\n\2#" > /scratch/jw5478/FalconProject/Projects/RefGenome8/SuperNovaOut/16KBph2/DiploidGenomes/DiploidGenomesMod/"$s"_16KBph2.diploid.sl.fasta

set hapScaffolds=`cat /scratch/jw5478/FalconProject/Projects/RefGenome8/SuperNovaOut/16KBph2/DiploidGenomes/"$s"_LG-PS_Uniques/"$s"_IncHapRefScaf.text`

rm /scratch/jw5478/FalconProject/Projects/RefGenome8/SuperNovaOut/16KBph2/16KBph2Mod/PH2_100kbRef/Haploid16KBph2Seed/"$s"_16KBph2.haploid.fasta
foreach h ($hapScaffolds)
grep -A 1 "$h" /scratch/jw5478/FalconProject/Projects/RefGenome8/SuperNovaOut/16KBph2/DiploidGenomes/DiploidGenomesMod/"$s"_16KBph2.diploid.sl.fasta >> /scratch/jw5478/FalconProject/Projects/RefGenome8/SuperNovaOut/16KBph2/16KBph2Mod/PH2_100kbRef/Haploid16KBph2Seed/"$s"_16KBph2.haploid.fasta
end

cd /scratch/jw5478/FalconProject/Projects/RefGenome8/SuperNovaOut/16KBph2/16KBph2Mod/PH2_100kbRef/
rm /scratch/jw5478/FalconProject/Projects/RefGenome8/SuperNovaOut/16KBph2/DiploidGenomes/100kbDiploid/"$s"_16KBph2.100KB.haploid.fasta
fastaq filter --min_length 100000 /scratch/jw5478/FalconProject/Projects/RefGenome8/SuperNovaOut/16KBph2/16KBph2Mod/PH2_100kbRef/Haploid16KBph2Seed/"$s"_16KBph2.haploid.fasta /scratch/jw5478/FalconProject/Projects/RefGenome8/SuperNovaOut/16KBph2/16KBph2Mod/PH2_100kbRef/"$s"_16KBph2.100KB.haploid.fasta


$longranger mkref /scratch/jw5478/FalconProject/Projects/RefGenome8/SuperNovaOut/16KBph2/16KBph2Mod/PH2_100kbRef/"$s"_16KBph2.100KB.haploid.fasta

picard CreateSequenceDictionary R=/scratch/jw5478/FalconProject/Projects/RefGenome8/SuperNovaOut/16KBph2/16KBph2Mod/PH2_100kbRef/refdata-"$s"_16KBph2.100KB.haploid/fasta/genome.fa O=/scratch/jw5478/FalconProject/Projects/RefGenome8/SuperNovaOut/16KBph2/16KBph2Mod/PH2_100kbRef/refdata-"$s"_16KBph2.100KB.haploid/fasta/genome.dict

cd /scratch/jw5478/FalconProject/Projects/RefGenome8/LongrangerOut/SelfAlign/16KBph2Haploid

$longranger wgs \
--id="$s"_16KBph2-HaploidLR \
--fastqs=/scratch/jw5478/FalconProject/RawData/RefGenomes/Kestrel_Ft1/ \
--indices=SI-GA-D1 \
--reference=/scratch/jw5478/FalconProject/Projects/RefGenome8/SuperNovaOut/16KBph2/16KBph2Mod/PH2_100kbRef/refdata-"$s"_16KBph2.100KB.haploid \
--vcmode=gatk:/scratch/gencore/.local/easybuild/software/gencore_variant_detection/1.0/opt/gatk-3.5/GenomeAnalysisTK.jar \
--sample=Kestrel_Ft1 \
--sex="$SEX" \
--localcores=28


rm -r /scratch/jw5478/FalconProject/Projects/RefGenome8/LongrangerOut/SelfAlign/16KBph2Haploid/"$s"_16KBph2-HaploidLR/PHASER_SVCALLER_CS/
rm /scratch/jw5478/FalconProject/Projects/RefGenome8/LongrangerOut/SelfAlign/16KBph2Haploid/"$s"_16KBph2-HaploidLR/_*


================================================
#Script submit script Long Ranger Alignment script "longrangerSA_16KBphHaploidKestrel.csh", aligning raw kestrel reads to their respective assembly
csh
rm -r /scratch/jw5478/FalconProject/Projects/RefGenome8/SuperNovaOut/16KBph2/16KBph2Mod/PH2_Ref/refdata-Kestrel_16KBph2.2.rn/
rm /scratch/jw5478/FalconProject/Projects/RefGenome8/Scripts/Longranger_wgs/longrangerSA_16KBphHaploidKestrel.csh
sed 's#/scratch/jw5478/FalconProject/RawData/RefGenomes/"$s"/#/scratch/jw5478/FalconProject/RawData/RefGenomes/Kestrel_Ft1/#' /scratch/jw5478/FalconProject/Projects/RefGenome8/Scripts/Longranger_wgs/longrangerSA_16KBphHaploid.csh | sed 's#--sample="$s"#--sample=Kestrel_Ft1#' > /scratch/jw5478/FalconProject/Projects/RefGenome8/Scripts/Longranger_wgs/longrangerSA_16KBphHaploidKestrel.csh
chmod +x /scratch/jw5478/FalconProject/Projects/RefGenome8/Scripts/Longranger_wgs/longrangerSA_16KBphHaploidKestrel.csh
sbatch /scratch/jw5478/FalconProject/Projects/RefGenome8/Scripts/Longranger_wgs/longrangerSA_16KBphHaploidKestrel.csh Kestrel m
================================================
#Script assessing Pfred score metrics for Longranger Self-Align runs
#Determine Minimum Phred Score and Coverage of Longranger Self-Align
srun --pty -n 1 -t 4:00:00 /bin/bash
MIN_QUAL=10000
MIN_DEPTH=10000
MIN_AC=10000
for s in A B C D E F FpBSx77 Kestrel
do
MinQual=`zcat /scratch/jw5478/FalconProject/Projects/RefGenome8/LongrangerOut/SelfAlign/16KBph2Haploid/"$s"_16KBph2-HaploidLR/outs/phased_variants.vcf.gz | grep -v "^#" | awk '$7=="PASS"{print $6}' | sort -n | head -1`
MinDepth=`zcat /scratch/jw5478/FalconProject/Projects/RefGenome8/LongrangerOut/SelfAlign/16KBph2Haploid/"$s"_16KBph2-HaploidLR/outs/phased_variants.vcf.gz | grep -v "^#" | awk '$7=="PASS"{print $10}' | perl -pe 's#^[0-9]+\|[0-9]+\:[0-9]+,[0-9]+\:([0-9]+)\:.*#$1#' | sort -n | head -1`
MinAC=`zcat /scratch/jw5478/FalconProject/Projects/RefGenome8/LongrangerOut/SelfAlign/16KBph2Haploid/"$s"_16KBph2-HaploidLR/outs/phased_variants.vcf.gz | grep -v "^#" | awk '$7=="PASS"{print $8}' | perl -pe 's#.*AO=([0-9]+);RO=([0-9]+).*#$1\t$2#' | awk '{Depth=$1+$2; print Depth}' | sort -n | head -1`

echo -e "$s\t$MinQual\t$MinDepth\t$MinAC"
MinQual=`echo $MinQual | awk '{print int($1)}'`
if [ $MinQual -le $MIN_QUAL ]
then
MIN_QUAL=$MinQual
fi
if [ $MinDepth -le $MIN_DEPTH ]
then
MIN_DEPTH=$MinDepth
fi
if [ $MinAC -le $MIN_AC ]
then
MIN_AC=$MinAC
fi
done
echo -e "$MIN_QUAL\t$MIN_DEPTH\t$MIN_AC"
~~~~~~~~~~~~~~~~~~~~~~~~~~~~~~~~~~~~~~~~~~~~~~~~
#Script to align Supernove pseudo-haplotypes of falcon genomes to the kestrel genome with MUMmer
nano /scratch/jw5478/FalconProject/Projects/RefGenome8/Scripts/NucVar/Comparative/MUMmer_KestrelAlignAllGenomes.bash
================================================
#!/bin/bash
#SBATCH --time=168:00:00
#SBATCH --mem=116GB
#SBATCH -p serial
# Set number of nodes to run
#SBATCH --nodes=1
# Set number of tasks to run
#SBATCH --ntasks=28
# Set number of cores per task (default is 1)
#SBATCH --cpus-per-task=1
# Output and error files
#SBATCH -o job.%J.out

s=$1
MUMmer=/home/jw5478/Executables/Programs/MUMmer3.23/

cd /scratch/jw5478/FalconProject/Projects/RefGenome8/NucVar/Comparative/Kestrel_Alignments/MUMmerOutputs/ 

$MUMmer/nucmer --maxgap=500 --mincluster=100 /scratch/jw5478/FalconProject/Projects/RefGenome8/SuperNovaOut/16KBph2/16KBph2Mod/PH2_100kbRef/Kestrel_16KBph2.100KB.haploid.fasta  /scratch/jw5478/FalconProject/Projects/RefGenome8/SuperNovaOut/16KBph2/DiploidGenomes/"$s"_16KBph2.diploid.fasta --prefix="$s"-v-Kestrel100KBhap
$MUMmer/show-coords -c -d -l -r -T /scratch/jw5478/FalconProject/Projects/RefGenome8/NucVar/Comparative/Kestrel_Alignments/MUMmerOutputs/"$s"-v-Kestrel100KBhap.delta > /scratch/jw5478/FalconProject/Projects/RefGenome8/NucVar/Comparative/Kestrel_Alignments/MUMmerOutputs/"$s"-v-Kestrel100KBhap.coords
$MUMmer/show-snps -r -T /scratch/jw5478/FalconProject/Projects/RefGenome8/NucVar/Comparative/Kestrel_Alignments/MUMmerOutputs/"$s"-v-Kestrel100KBhap.delta > /scratch/jw5478/FalconProject/Projects/RefGenome8/NucVar/Comparative/Kestrel_Alignments/MUMmerOutputs/"$s"-v-Kestrel100KBhap.snps
================================================
#Script to submit script "MUMmer_KestrelAlignAllGenomes.bash", aligning Supernova pseudo-haplotypes of falcon genomes to the kestrel genome with MUMmer
rm -r /scratch/jw5478/FalconProject/Projects/RefGenome8/NucVar/
mkdir /scratch/jw5478/FalconProject/Projects/RefGenome8/NucVar/
mkdir /scratch/jw5478/FalconProject/Projects/RefGenome8/NucVar/Comparative
mkdir /scratch/jw5478/FalconProject/Projects/RefGenome8/NucVar/Comparative/Kestrel_Alignments
mkdir /scratch/jw5478/FalconProject/Projects/RefGenome8/NucVar/Comparative/Kestrel_Alignments/MUMmerOutputs

cd /scratch/jw5478/FalconProject/Projects/RefGenome8/Scripts/NucVar/Comparative/Submissions
chmod +x /scratch/jw5478/FalconProject/Projects/RefGenome8/Scripts/NucVar/Comparative/MUMmer_KestrelAlignAllGenomes.bash
for s in A B C D E F FpBSx77 Kestrel
do
sbatch /scratch/jw5478/FalconProject/Projects/RefGenome8/Scripts/NucVar/Comparative/MUMmer_KestrelAlignAllGenomes.bash $s
done
~~~~~~~~~~~~~~~~~~~~~~~~~~~~~~~~~~~~~~~~~~~~~~~~
#script to align Supernova pseudo-haplotypes of falcon genomes to one another with MUMmer
nano /scratch/jw5478/FalconProject/Projects/RefGenome8/Scripts/NucVar/Comparative/MUMmer_SelfAlignAllGenomes.bash
================================================
#!/bin/bash
#SBATCH --time=168:00:00
#SBATCH --mem=116GB
#SBATCH -p serial
# Set number of nodes to run
#SBATCH --nodes=1
# Set number of tasks to run
#SBATCH --ntasks=28
# Set number of cores per task (default is 1)
#SBATCH --cpus-per-task=1
# Output and error files
#SBATCH -o job.%J.out

s=$1
MUMmer=/home/jw5478/Executables/Programs/MUMmer3.23/

cd /scratch/jw5478/FalconProject/Projects/RefGenome8/NucVar/Comparative/SelfAlign/MUMmerOutputs/ 

$MUMmer/nucmer --maxgap=500 --mincluster=100 /scratch/jw5478/FalconProject/Projects/RefGenome8/SuperNovaOut/16KBph2/16KBph2Mod/PH2_100kbRef/"$s"_16KBph2.100KB.haploid.fasta  /scratch/jw5478/FalconProject/Projects/RefGenome8/SuperNovaOut/16KBph2/DiploidGenomes/"$s"_16KBph2.diploid.fasta --prefix="$s"-v-"$s"100KBhap
$MUMmer/show-coords -c -d -l -r -T /scratch/jw5478/FalconProject/Projects/RefGenome8/NucVar/Comparative/SelfAlign/MUMmerOutputs/"$s"-v-"$s"100KBhap.delta > /scratch/jw5478/FalconProject/Projects/RefGenome8/NucVar/Comparative/SelfAlign/MUMmerOutputs/"$s"-v-"$s"100KBhap.coords
$MUMmer/show-snps -r -T /scratch/jw5478/FalconProject/Projects/RefGenome8/NucVar/Comparative/SelfAlign/MUMmerOutputs/"$s"-v-"$s"100KBhap.delta > /scratch/jw5478/FalconProject/Projects/RefGenome8/NucVar/Comparative/SelfAlign/MUMmerOutputs/"$s"-v-"$s"100KBhap.snps
================================================
#script to submit script "MUMmer_SelfAlignAllGenomes.bash", aligning Supernova pseudo-haplotypes of falcon genomes to one another with MUMmer
rm -r /scratch/jw5478/FalconProject/Projects/RefGenome8/NucVar/Comparative/SelfAlign/
mkdir /scratch/jw5478/FalconProject/Projects/RefGenome8/NucVar/Comparative/SelfAlign/
mkdir /scratch/jw5478/FalconProject/Projects/RefGenome8/NucVar/Comparative/SelfAlign/MUMmerOutputs/ 

cd /scratch/jw5478/FalconProject/Projects/RefGenome8/Scripts/NucVar/Comparative/Submissions
chmod +x /scratch/jw5478/FalconProject/Projects/RefGenome8/Scripts/NucVar/Comparative/MUMmer_SelfAlignAllGenomes.bash
for s in A B C D E F FpBSx77 Kestrel
do
sbatch /scratch/jw5478/FalconProject/Projects/RefGenome8/Scripts/NucVar/Comparative/MUMmer_SelfAlignAllGenomes.bash $s
done
~~~~~~~~~~~~~~~~~~~~~~~~~~~~~~~~~~~~~~~~~~~~~~~~
#Script to call SNVs from MUMmer alignments to the Kestrel Genome
nano /scratch/jw5478/FalconProject/Projects/RefGenome8/Scripts/NucVar/Comparative/MUMmer-to-VCFKestrelAlignAllGenomes.bash
================================================
#!/bin/bash
#SBATCH --time=168:00:00
#SBATCH --mem=116GB
#SBATCH -p serial
# Set number of nodes to run
#SBATCH --nodes=1
# Set number of tasks to run
#SBATCH --ntasks=28
# Set number of cores per task (default is 1)
#SBATCH --cpus-per-task=1
# Output and error files
#SBATCH -o job.%J.out

s=$1

module purge
module load perl
module load gencore/1
module load gencore_variant_detection/1.0

DATE=`date '+ %Y%m%d'`

echo "##fileformat=VCFv4.2" > /scratch/jw5478/FalconProject/Projects/RefGenome8/NucVar/Comparative/Kestrel_Alignments/VCFs/Diploid/"$s"-v-Kestrel100KBhap.dip.vcf
echo "##fileDate=$DATE" >> /scratch/jw5478/FalconProject/Projects/RefGenome8/NucVar/Comparative/Kestrel_Alignments/VCFs/Diploid/"$s"-v-Kestrel100KBhap.dip.vcf
echo "##reference=/scratch/jw5478/FalconProject/Projects/RefGenome8/SuperNovaOut/16KBph2/16KBph2Mod/PH2_100kbRef/Kestrel_16KBph2.100KB.haploid.fasta" >> /scratch/jw5478/FalconProject/Projects/RefGenome8/NucVar/Comparative/Kestrel_Alignments/VCFs/Diploid/"$s"-v-Kestrel100KBhap.dip.vcf

SCAFFOLDS=`grep -P "^[0-9]+" /scratch/jw5478/FalconProject/Projects/RefGenome8/NucVar/Comparative/Kestrel_Alignments/MUMmerOutputs/"$s"-v-Kestrel100KBhap.snps | awk '{print $11}' | sort -k1,1V | uniq`
cp /scratch/jw5478/FalconProject/Projects/RefGenome8/SuperNovaOut/16KBph2/16KBph2Mod/PH2_100kbRef/Kestrel_16KBph2.100KB.haploid.fasta /scratch/jw5478/FalconProject/Projects/RefGenome8/NucVar/Comparative/Kestrel_Alignments/Kestrel_16KBph2.100KB.haploid.fasta
samtools faidx /scratch/jw5478/FalconProject/Projects/RefGenome8/NucVar/Comparative/Kestrel_Alignments/Kestrel_16KBph2.100KB.haploid.fasta

for n in $SCAFFOLDS
do
LENGTH=`grep -P "^$n" /scratch/jw5478/FalconProject/Projects/RefGenome8/NucVar/Comparative/Kestrel_Alignments/Kestrel_16KBph2.100KB.haploid.fasta.fai | awk '{print $2}'`
echo "##contig=<ID=$n>" >> /scratch/jw5478/FalconProject/Projects/RefGenome8/NucVar/Comparative/Kestrel_Alignments/VCFs/Diploid/"$s"-v-Kestrel100KBhap.dip.vcf
sed -i "s%##contig=<ID=$n>%##contig=<ID=$n,length=$LENGTH>%" /scratch/jw5478/FalconProject/Projects/RefGenome8/NucVar/Comparative/Kestrel_Alignments/VCFs/Diploid/"$s"-v-Kestrel100KBhap.dip.vcf
done

echo "##INFO=<ID=SNV,Number=0,Type=Flag,Description=\"Indicates that the variant is a SNV.\"" >> /scratch/jw5478/FalconProject/Projects/RefGenome8/NucVar/Comparative/Kestrel_Alignments/VCFs/Diploid/"$s"-v-Kestrel100KBhap.dip.vcf
echo "##INFO=<ID=INSERTION,Number=0,Type=Flag,Description=\"Indicates that the variant is an INSERTION releative to refernce genome.\"" >> /scratch/jw5478/FalconProject/Projects/RefGenome8/NucVar/Comparative/Kestrel_Alignments/VCFs/Diploid/"$s"-v-Kestrel100KBhap.dip.vcf
echo "##INFO=<ID=DELETION,Number=0,Type=Flag,Description=\"Indicates that the variant is a DELETION relative to the query sequence.\"" >> /scratch/jw5478/FalconProject/Projects/RefGenome8/NucVar/Comparative/Kestrel_Alignments/VCFs/Diploid/"$s"-v-Kestrel100KBhap.dip.vcf
echo "#CHROM  POS     ID      REF     ALT     QUAL    FILTER  INFO" >> /scratch/jw5478/FalconProject/Projects/RefGenome8/NucVar/Comparative/Kestrel_Alignments/VCFs/Diploid/"$s"-v-Kestrel100KBhap.dip.vcf

#Arrange MUMmer SNVs and Indels output into headerless pseudo-VCF Format
mkdir /scratch/jw5478/FalconProject/Projects/RefGenome8/NucVar/Comparative/Kestrel_Alignments/VCFs/Diploid/TEMP/"$s"
grep -P "^[0-9]+" /scratch/jw5478/FalconProject/Projects/RefGenome8/NucVar/Comparative/Kestrel_Alignments/MUMmerOutputs/"$s"-v-Kestrel100KBhap.snps | awk '$7==1 || $7==0 && $8==0{print $0}' | awk 'BEGIN{ OFS = "\t" }{if($2!="." && $3!=".")print $11,$1,".",$2,$3,".",".","SNV",$12,$4,$10;else if($2==".") print $11,$1,".",$2,$3,".",".","INSERTION",$12,$4,$10;else if($3==".") print $11,$1,".",$2,$3,".",".","DELETION",$12,$4,$10}'| awk 'BEGIN { FS=OFS="\t"}$8=="DELETION" && $11==-1{$10=$10+1}$1==p1_1 && $2==p2_1 && $8=="DELETION" && $9==p9_1 && p7_1=="SNV"{next}$1==p1_1 && $2==p2_1 && $8=="DELETION" && $9==p9_1{COUNT_1=COUNT_1+1; POSITION_1=p2_1-COUNT_1; prev_1=$1 OFS POSITION_1 OFS $3 OFS PREV_DEL_1 $4 OFS $5 OFS $6 OFS $7 OFS $8 OFS $9 OFS $10 OFS $11; PREV_DEL_1=PREV_DEL_1 $4; p2_1=p2_1+1; next}$1==p1_2 && $2==p2_2 && $8=="DELETION" && $9==p9_2 && p7_2=="SNV"{next}$1==p1_2 && $2==p2_2 && $8=="DELETION" && $9==p9_2{COUNT_2=COUNT_2+1; POSITION_2=p2_2-COUNT_2; prev_2=$1 OFS POSITION_2 OFS $3 OFS PREV_DEL_2 $4 OFS $5 OFS $6 OFS $7 OFS $8 OFS $9 OFS $10 OFS $11; PREV_DEL_2=PREV_DEL_2 $4;p2_2=p2_2+1; next}prev_1!="" && $9 ~ /_1$/{print prev_1}$9 ~ /_1$/{prev_1=$0;p1_1=$1;p2_1=$2+1;p9_1=$9;PREV_DEL_1=$4;p7_1=$7;COUNT_1=0}prev_2!="" && $9 ~ /_2$/{print prev_2}$9 ~ /_2$/{prev_2=$0;p1_2=$1;p2_2=$2+1;p9_2=$9;PREV_DEL_2=$4;p7_2=$7;COUNT_2=0}END{if(prev_1!=""){print prev_1}}END{if(prev_2!=""){print prev_2}}' | awk 'BEGIN { FS=OFS="\t"}$1==p1_1 && $2==p2_1 && $8=="INSERTION" && $9==p9_1 && $10==p10_1 && p7_1=="SNV"{next}$1==p1_1 && $2==p2_1 && $8=="INSERTION" && $9==p9_1 && $10==p10_1 && $11==1{COUNT_1=COUNT_1+1; POSITION_1=p10_1-COUNT_1; prev_1=$1 OFS $2 OFS $3 OFS $4 OFS PREV_INSERT_1 $5 OFS $6 OFS $7 OFS $8 OFS $9 OFS POSITION_1 OFS $11; PREV_INSERT_1=PREV_INSERT_1 $5; p2_1=p2_1; p10_1=p10_1+1; next}$1==p1_1 && $2==p2_1 && $8=="INSERTION" && $9==p9_1 && $10==p10_1 && $11==-1{POSITION_1=p10_1; prev_1=$1 OFS $2 OFS $3 OFS $4 OFS $5 PREV_INSERT_1 OFS $6 OFS $7 OFS $8 OFS $9 OFS POSITION_1 OFS $11;PREV_INSERT_1=$5 PREV_INSERT_1;p2_1=p2_1;p10_1=p10_1+1;next}$1==p1_2 && $2==p2_2 && $8=="INSERTION" && $9==p9_2 && $10==p10_2 && p7_2=="SNV"{next}$1==p1_2 && $2==p2_2 && $8=="INSERTION" && $9==p9_2 && $10==p10_2 && $11==1{COUNT_2=COUNT_2+1; POSITION_2=p10_2-COUNT_2; prev_2=$1 OFS $2 OFS $3 OFS $4 OFS PREV_INSERT_2 $5 OFS $6 OFS $7 OFS $8 OFS $9 OFS POSITION_2 OFS $11; PREV_INSERT_2=PREV_INSERT_2 $5; p2_2=p2_2; p10_2=p10_2+1; next}$1==p1_2 && $2==p2_2 && $8=="INSERTION" && $9==p9_2 && $10==p10_2 && $11==-1{POSITION_2=p10_2; prev_2=$1 OFS $2 OFS $3 OFS $4 OFS $5 PREV_INSERT_2 OFS $6 OFS $7 OFS $8 OFS $9 OFS POSITION_2 OFS $11;PREV_INSERT_2=$5 PREV_INSERT_2;p2_2=p2_2;p10_2=p10_2+1;next}prev_1!="" && $9 ~ /_1$/{print prev_1}$9 ~ /_1$/{prev_1=$0;p1_1=$1;p2_1=$2;p9_1=$9;PREV_INSERT_1=$5;p7_1=$7;p10_1=$10+1;COUNT_1=0}prev_2!="" && $9 ~ /_2$/{print prev_2}$9 ~ /_2$/{prev_2=$0;p1_2=$1;p2_2=$2;p9_2=$9;PREV_INSERT_2=$5;p7_2=$7;p10_2=$10+1;COUNT_2=0}END{if(prev_1!=""){print prev_1}}END{if(prev_2!=""){print prev_2}}' > /scratch/jw5478/FalconProject/Projects/RefGenome8/NucVar/Comparative/Kestrel_Alignments/VCFs/Diploid/TEMP/"$s"/"$s"-v-Kestrel100KBhap.dip.pseudo_vcf


#Adding in Context Information, i.e. removing .'s
cp /scratch/jw5478/FalconProject/Projects/RefGenome8/SuperNovaOut/16KBph2/DiploidGenomes/"$s"_16KBph2.diploid.fasta /scratch/jw5478/FalconProject/Projects/RefGenome8/NucVar/Comparative/Kestrel_Alignments/"$s"_16KBph2.diploid.fasta
samtools faidx /scratch/jw5478/FalconProject/Projects/RefGenome8/NucVar/Comparative/Kestrel_Alignments/"$s"_16KBph2.diploid.fasta

#Subsample into 100000 fragments
mkdir /scratch/jw5478/FalconProject/Projects/RefGenome8/NucVar/Comparative/Kestrel_Alignments/VCFs/Diploid/TEMP/"$s"/Subsampled
pVCF_LINES=`wc /scratch/jw5478/FalconProject/Projects/RefGenome8/NucVar/Comparative/Kestrel_Alignments/VCFs/Diploid/TEMP/"$s"/"$s"-v-Kestrel100KBhap.dip.pseudo_vcf | awk '{print $1}'`
pVCF_SUBSAMPLE=`expr $pVCF_LINES / 100000 + 1`
ITERATIONS=`seq $pVCF_SUBSAMPLE`

for i in $ITERATIONS
do
JOBS=`jobs | wc | awk '{print $1}'`
while [ $JOBS -ge 28 ]
do
sleep 3s
JOBS=`jobs | wc | awk '{print $1}'`
done

awk -v ITERATION=$i 'BEGIN{SUBSAMPLE_END=ITERATION*100000; SUBSAMPLE_START=SUBSAMPLE_END-100000; OFS=FS="\t"}NR>SUBSAMPLE_START && NR<=SUBSAMPLE_END{print $0}NR>SUBSAMPLE_END{exit}' /scratch/jw5478/FalconProject/Projects/RefGenome8/NucVar/Comparative/Kestrel_Alignments/VCFs/Diploid/TEMP/"$s"/"$s"-v-Kestrel100KBhap.dip.pseudo_vcf > /scratch/jw5478/FalconProject/Projects/RefGenome8/NucVar/Comparative/Kestrel_Alignments/VCFs/Diploid/TEMP/"$s"/Subsampled/"$s"-v-Kestrel100KBhap.dip.sub"$i".pseudo_vcf &
done

wait

function del_context {
VCF_LINES=`wc $1 | awk '{print $1}'`
DELETION_ID=`grep -v "#" $1 | grep "DELETION" | perl -pe 's#[0-9]+_[1-2]+\s+[0-9]+\s+\.\s+[A-Z]+\s+\.\s+\.\s+\.\s+DELETION\s+([0-9]+_[1-2]+)\s+([0-9]+)\s+(-*[1])#$1_$2_$3#'`
for d in $DELETION_ID;
do
DELETION_SCAFFOLD=`echo $d | perl -pe 's#([0-9]+_[1-2]+)_[0-9]+_-*[1]#$1#'`
DELETION_POS=`echo $d | perl -pe 's#[0-9]+_[1-2]+_([0-9]+)_-*[1]#$1#'`
ORIENTATION=`echo $d | perl -pe 's#[0-9]+_[1-2]+_[0-9]+_(-*[1])#$1#'`
DELETION_AltBASE=`samtools faidx /scratch/jw5478/FalconProject/Projects/RefGenome8/NucVar/Comparative/Kestrel_Alignments/"$s"_16KBph2.diploid.fasta $DELETION_SCAFFOLD:$DELETION_POS-$DELETION_POS | grep -v ">"`
if [[ $ORIENTATION == -1 ]]
then
DELETION_AltBASE=`echo $DELETION_AltBASE | tr ACGTYRWSKMDVHBXNacgtyrwskmdvhbxn TGCARYWSMKHBDVXNtgcarywsmkhbdvxn`
fi
REF_SCAFFOLD=`awk -v DEL_SCAFF=$DELETION_SCAFFOLD -v DEL_POS=$DELETION_POS -v DEL_ALT=$DELETION_AltBASE '$9==DEL_SCAFF && $10==DEL_POS{print $1; exit}' $1`
REF_POS=`awk -v DEL_SCAFF=$DELETION_SCAFFOLD -v DEL_POS=$DELETION_POS -v DEL_ALT=$DELETION_AltBASE '$9==DEL_SCAFF && $10==DEL_POS{print $2; exit}' $1`
REF_prevPOS=`expr $REF_POS - 1`
REF_PREV=`samtools faidx /scratch/jw5478/FalconProject/Projects/RefGenome8/NucVar/Comparative/Kestrel_Alignments/Kestrel_16KBph2.100KB.haploid.fasta $REF_SCAFFOLD:$REF_prevPOS-$REF_prevPOS | grep -v ">"`
/home/jw5478/Executables/Programs/gawk-5.1.0/bin/awk -i inplace -v DEL_SCAFF=$DELETION_SCAFFOLD -v DEL_POS=$DELETION_POS -v DEL_ALT=$DELETION_AltBASE -v REF_SCAFF=$REF_SCAFFOLD -v REF_POS=$REF_POS -v REF_PREV=$REF_PREV -v VCF_LINES=VCF_LINES 'BEGIN{OFS="\t"; INDEL_LINES=VCF_LINES}NR>INDEL_LINES{print; next}$1==REF_SCAFF && $2==REF_POS && $9==DEL_SCAFF && $10==DEL_POS{$2=$2-1; $4=REF_PREV$4; $5=DEL_ALT; print; INDEL_LINES=NR; next}{print $0}' $1
done
}

for i in $ITERATIONS
do
JOBS=`jobs | wc | awk '{print $1}'`
while [ $JOBS -ge 28 ]
do
sleep 3s
JOBS=`jobs | wc | awk '{print $1}'`
done

del_context /scratch/jw5478/FalconProject/Projects/RefGenome8/NucVar/Comparative/Kestrel_Alignments/VCFs/Diploid/TEMP/"$s"/Subsampled/"$s"-v-Kestrel100KBhap.dip.sub"$i".pseudo_vcf &
done

wait

function ins_context {
INSERT_ID=`grep -v "#" $1 | grep "INSERTION" | perl -pe 's#[0-9]+_[1-2]+\s+[0-9]+\s+\.\s+\.+\s+[A-Z]+\s+\.\s+\.\s+INSERTION\s+([0-9]+_[1-2]+)\s+([0-9]+)\s+(-*[1])#$1_$2_$3#'`
for d in $INSERT_ID;
do
VCF_LINES=`wc $1 | awk '{print $1}'`
INSERT_SCAFFOLD=`echo $d | perl -pe 's#([0-9]+_[1-2]+)_[0-9]+_-*[1]#$1#'`
INSERT_POS=`echo $d | perl -pe 's#[0-9]+_[1-2]+_([0-9]+)_-*[1]#$1#'`
ORIENTATION=`echo $d | perl -pe 's#[0-9]+_[1-2]+_[0-9]+_(-*[1])#$1#'`
if [[ $ORIENTATION == 1 ]]
then
INSERT_prevPOS=`expr $INSERT_POS - 1`
INSERT_PREV=`samtools faidx /scratch/jw5478/FalconProject/Projects/RefGenome8/NucVar/Comparative/Kestrel_Alignments/"$s"_16KBph2.diploid.fasta $INSERT_SCAFFOLD:$INSERT_prevPOS-$INSERT_prevPOS | grep -v ">"`
fi
if [[ $ORIENTATION == -1 ]]
then
INSERT_prevPOS=`expr $INSERT_POS + 1`
INSERT_PREV=`samtools faidx /scratch/jw5478/FalconProject/Projects/RefGenome8/NucVar/Comparative/Kestrel_Alignments/"$s"_16KBph2.diploid.fasta $INSERT_SCAFFOLD:$INSERT_prevPOS-$INSERT_prevPOS | grep -v ">" | tr ACGTYRWSKMDVHBXNacgtyrwskmdvhbxn TGCARYWSMKHBDVXNtgcarywsmkhbdvxn`
fi
REF_SCAFFOLD=`awk -v INS_SCAFF=$INSERT_SCAFFOLD -v INS_POS=$INSERT_POS -v INS_PREV=$INSERT_PREV '$9==INS_SCAFF && $10==INS_POS{print $1; exit}' $1`
REF_POS=`awk -v INS_SCAFF=$INSERT_SCAFFOLD -v INS_POS=$INSERT_POS -v INS_PREV=$INSERT_PREV '$9==INS_SCAFF && $10==INS_POS{print $2; exit}' $1`
REF_BASE=`samtools faidx /scratch/jw5478/FalconProject/Projects/RefGenome8/NucVar/Comparative/Kestrel_Alignments/Kestrel_16KBph2.100KB.haploid.fasta $REF_SCAFFOLD:$REF_POS-$REF_POS | grep -v ">"`
/home/jw5478/Executables/Programs/gawk-5.1.0/bin/awk -i inplace -v INS_SCAFF=$INSERT_SCAFFOLD -v INS_POS=$INSERT_POS -v INS_PREV=$INSERT_PREV -v REF_SCAFF=$REF_SCAFFOLD -v REF_POS=$REF_POS -v REF_BASE=$REF_BASE -v VCF_LINES=VCF_LINES 'BEGIN{OFS="\t"; INDEL_LINES=VCF_LINES}NR>INDEL_LINES{print; next}$9==INS_SCAFF && $10==INS_POS && $1==REF_SCAFF && $2==REF_POS && $11==1{$4=REF_BASE; $5=INS_PREV$5; $10=$10-1; print; INDEL_LINES=NR; next}$9==INS_SCAFF && $10==INS_POS && $1==REF_SCAFF && $2==REF_POS && $11==-1{$4=REF_BASE; $5=INS_PREV$5; $10=$10+1; print; INDEL_LINES=NR; next}{print $0}' $1
done
}

for i in $ITERATIONS
do
JOBS=`jobs | wc | awk '{print $1}'`
while [ $JOBS -ge 28 ]
do
sleep 3s
JOBS=`jobs | wc | awk '{print $1}'`
done

ins_context /scratch/jw5478/FalconProject/Projects/RefGenome8/NucVar/Comparative/Kestrel_Alignments/VCFs/Diploid/TEMP/"$s"/Subsampled/"$s"-v-Kestrel100KBhap.dip.sub"$i".pseudo_vcf &
done

wait

rm /scratch/jw5478/FalconProject/Projects/RefGenome8/NucVar/Comparative/Kestrel_Alignments/VCFs/Diploid/TEMP/"$s"/"$s"-v-Kestrel100KBhap.dip.context.pseudo_vcf
rm /scratch/jw5478/FalconProject/Projects/RefGenome8/NucVar/Comparative/Kestrel_Alignments/VCFs/Diploid/TEMP/"$s"/"$s"-v-Kestrel100KBhap.dip.context.sort.pseudo_vcf
for i in $ITERATIONS
do
cat /scratch/jw5478/FalconProject/Projects/RefGenome8/NucVar/Comparative/Kestrel_Alignments/VCFs/Diploid/TEMP/"$s"/Subsampled/"$s"-v-Kestrel100KBhap.dip.sub"$i".pseudo_vcf >> /scratch/jw5478/FalconProject/Projects/RefGenome8/NucVar/Comparative/Kestrel_Alignments/VCFs/Diploid/TEMP/"$s"/"$s"-v-Kestrel100KBhap.dip.context.pseudo_vcf
done

cat /scratch/jw5478/FalconProject/Projects/RefGenome8/NucVar/Comparative/Kestrel_Alignments/VCFs/Diploid/TEMP/"$s"/"$s"-v-Kestrel100KBhap.dip.context.pseudo_vcf | sort -k1,1V -k2,2n > /scratch/jw5478/FalconProject/Projects/RefGenome8/NucVar/Comparative/Kestrel_Alignments/VCFs/Diploid/TEMP/"$s"/"$s"-v-Kestrel100KBhap.dip.context.sort.pseudo_vcf
awk 'BEGIN{ FS=OFS="\t"}{print $1 OFS $2 OFS $3 OFS $4 OFS $5 OFS $6 OFS $7 OFS $8}' /scratch/jw5478/FalconProject/Projects/RefGenome8/NucVar/Comparative/Kestrel_Alignments/VCFs/Diploid/TEMP/"$s"/"$s"-v-Kestrel100KBhap.dip.context.sort.pseudo_vcf >> /scratch/jw5478/FalconProject/Projects/RefGenome8/NucVar/Comparative/Kestrel_Alignments/VCFs/Diploid/"$s"-v-Kestrel100KBhap.dip.vcf
bcftools norm -f /scratch/jw5478/FalconProject/Projects/RefGenome8/SuperNovaOut/16KBph2/16KBph2Mod/PH2_100kbRef/Kestrel_16KBph2.100KB.haploid.fasta -c ws /scratch/jw5478/FalconProject/Projects/RefGenome8/NucVar/Comparative/Kestrel_Alignments/VCFs/Diploid/"$s"-v-Kestrel100KBhap.dip.vcf > /scratch/jw5478/FalconProject/Projects/RefGenome8/NucVar/Comparative/Kestrel_Alignments/VCFs/Diploid/"$s"-v-Kestrel100KBhap.dip.norm.vcf &


grep "#" /scratch/jw5478/FalconProject/Projects/RefGenome8/NucVar/Comparative/Kestrel_Alignments/VCFs/Diploid/"$s"-v-Kestrel100KBhap.dip.vcf > /scratch/jw5478/FalconProject/Projects/RefGenome8/NucVar/Comparative/Kestrel_Alignments/VCFs/Phased/"$s"-v-Kestrel100KBhap.hap1.vcf
awk 'BEGIN{ FS=OFS="\t"}$9~/_1/{print $1 OFS $2 OFS $3 OFS $4 OFS $5 OFS $6 OFS $7 OFS $8}' /scratch/jw5478/FalconProject/Projects/RefGenome8/NucVar/Comparative/Kestrel_Alignments/VCFs/Diploid/TEMP/"$s"/"$s"-v-Kestrel100KBhap.dip.context.sort.pseudo_vcf >> /scratch/jw5478/FalconProject/Projects/RefGenome8/NucVar/Comparative/Kestrel_Alignments/VCFs/Phased/"$s"-v-Kestrel100KBhap.hap1.vcf
bcftools norm -f /scratch/jw5478/FalconProject/Projects/RefGenome8/SuperNovaOut/16KBph2/16KBph2Mod/PH2_100kbRef/Kestrel_16KBph2.100KB.haploid.fasta -c ws /scratch/jw5478/FalconProject/Projects/RefGenome8/NucVar/Comparative/Kestrel_Alignments/VCFs/Phased/"$s"-v-Kestrel100KBhap.hap1.vcf > /scratch/jw5478/FalconProject/Projects/RefGenome8/NucVar/Comparative/Kestrel_Alignments/VCFs/Phased/"$s"-v-Kestrel100KBhap.hap1.norm.vcf &

grep "#" /scratch/jw5478/FalconProject/Projects/RefGenome8/NucVar/Comparative/Kestrel_Alignments/VCFs/Diploid/"$s"-v-Kestrel100KBhap.dip.vcf > /scratch/jw5478/FalconProject/Projects/RefGenome8/NucVar/Comparative/Kestrel_Alignments/VCFs/Phased/"$s"-v-Kestrel100KBhap.hap2.vcf
awk 'BEGIN{ FS=OFS="\t"}$9~/_2/{print $1 OFS $2 OFS $3 OFS $4 OFS $5 OFS $6 OFS $7 OFS $8}' /scratch/jw5478/FalconProject/Projects/RefGenome8/NucVar/Comparative/Kestrel_Alignments/VCFs/Diploid/TEMP/"$s"/"$s"-v-Kestrel100KBhap.dip.context.sort.pseudo_vcf >> /scratch/jw5478/FalconProject/Projects/RefGenome8/NucVar/Comparative/Kestrel_Alignments/VCFs/Phased/"$s"-v-Kestrel100KBhap.hap2.vcf
bcftools norm -f /scratch/jw5478/FalconProject/Projects/RefGenome8/SuperNovaOut/16KBph2/16KBph2Mod/PH2_100kbRef/Kestrel_16KBph2.100KB.haploid.fasta -c ws /scratch/jw5478/FalconProject/Projects/RefGenome8/NucVar/Comparative/Kestrel_Alignments/VCFs/Phased/"$s"-v-Kestrel100KBhap.hap2.vcf > /scratch/jw5478/FalconProject/Projects/RefGenome8/NucVar/Comparative/Kestrel_Alignments/VCFs/Phased/"$s"-v-Kestrel100KBhap.hap2.norm.vcf &

wait

bgzip /scratch/jw5478/FalconProject/Projects/RefGenome8/NucVar/Comparative/Kestrel_Alignments/VCFs/Diploid/"$s"-v-Kestrel100KBhap.dip.vcf &
bgzip /scratch/jw5478/FalconProject/Projects/RefGenome8/NucVar/Comparative/Kestrel_Alignments/VCFs/Diploid/"$s"-v-Kestrel100KBhap.dip.norm.vcf &

bgzip /scratch/jw5478/FalconProject/Projects/RefGenome8/NucVar/Comparative/Kestrel_Alignments/VCFs/Phased/"$s"-v-Kestrel100KBhap.hap1.vcf &
bgzip /scratch/jw5478/FalconProject/Projects/RefGenome8/NucVar/Comparative/Kestrel_Alignments/VCFs/Phased/"$s"-v-Kestrel100KBhap.hap1.norm.vcf &

bgzip /scratch/jw5478/FalconProject/Projects/RefGenome8/NucVar/Comparative/Kestrel_Alignments/VCFs/Phased/"$s"-v-Kestrel100KBhap.hap2.vcf &
bgzip /scratch/jw5478/FalconProject/Projects/RefGenome8/NucVar/Comparative/Kestrel_Alignments/VCFs/Phased/"$s"-v-Kestrel100KBhap.hap2.norm.vcf &

wait
================================================
#script to submit script "MUMmer-to-VCFKestrelAlignAllGenomes.bash", calling SNVs from MUMmer alignments to the Kestrel Genome
rm -rf /scratch/jw5478/FalconProject/Projects/RefGenome8/NucVar/Comparative/Kestrel_Alignments/VCFs
mkdir /scratch/jw5478/FalconProject/Projects/RefGenome8/NucVar/Comparative/Kestrel_Alignments/VCFs
mkdir /scratch/jw5478/FalconProject/Projects/RefGenome8/NucVar/Comparative/Kestrel_Alignments/VCFs/Diploid
mkdir /scratch/jw5478/FalconProject/Projects/RefGenome8/NucVar/Comparative/Kestrel_Alignments/VCFs/Diploid/TEMP
mkdir /scratch/jw5478/FalconProject/Projects/RefGenome8/NucVar/Comparative/Kestrel_Alignments/VCFs/Phased
mkdir /scratch/jw5478/FalconProject/Projects/RefGenome8/NucVar/Comparative/Kestrel_Alignments/VCFs/Phased/TEMP

cd /scratch/jw5478/FalconProject/Projects/RefGenome8/Scripts/NucVar/Comparative/Submissions
chmod +x /scratch/jw5478/FalconProject/Projects/RefGenome8/Scripts/NucVar/Comparative/MUMmer-to-VCFKestrelAlignAllGenomes.bash
for s in A B C D E F FpBSx77 Kestrel
do
sbatch /scratch/jw5478/FalconProject/Projects/RefGenome8/Scripts/NucVar/Comparative/MUMmer-to-VCFKestrelAlignAllGenomes.bash $s
done
~~~~~~~~~~~~~~~~~~~~~~~~~~~~~~~~~~~~~~~~~~~~~~~~
#Script to call SNVs from MUMmer alignments of pseudo-haplotypes of same genome Genome
nano /scratch/jw5478/FalconProject/Projects/RefGenome8/Scripts/NucVar/Comparative/MUMmer-to-VCFSelfAlignAllGenomes.bash
================================================
#!/bin/bash
#SBATCH --time=168:00:00
#SBATCH --mem=116GB
#SBATCH -p serial
# Set number of nodes to run
#SBATCH --nodes=1
# Set number of tasks to run
#SBATCH --ntasks=28
# Set number of cores per task (default is 1)
#SBATCH --cpus-per-task=1
# Output and error files
#SBATCH -o job.%J.out

s=$1

module purge
module load perl
module load gencore/1
module load gencore_variant_detection/1.0

DATE=`date '+ %Y%m%d'`

echo "##fileformat=VCFv4.2" > /scratch/jw5478/FalconProject/Projects/RefGenome8/NucVar/Comparative/SelfAlign/VCFs/"$s"-v-"$s".vcf
echo "##fileDate=$DATE" >> /scratch/jw5478/FalconProject/Projects/RefGenome8/NucVar/Comparative/SelfAlign/VCFs/"$s"-v-"$s".vcf
echo "##reference=/scratch/jw5478/FalconProject/Projects/RefGenome8/SuperNovaOut/16KBph2/16KBph2Mod/PH2_100kbRef/"$s"_16KBph2.100KB.haploid.fasta" >> /scratch/jw5478/FalconProject/Projects/RefGenome8/NucVar/Comparative/SelfAlign/VCFs/"$s"-v-"$s".vcf

SCAFFOLDS=`grep -P "^[0-9]+" /scratch/jw5478/FalconProject/Projects/RefGenome8/NucVar/Comparative/SelfAlign/MUMmerOutputs/"$s"-v-"$s"100KBhap.snps | awk '{print $11}' | sort -k1,1V | uniq`
cp /scratch/jw5478/FalconProject/Projects/RefGenome8/SuperNovaOut/16KBph2/16KBph2Mod/PH2_100kbRef/"$s"_16KBph2.100KB.haploid.fasta /scratch/jw5478/FalconProject/Projects/RefGenome8/NucVar/Comparative/SelfAlign/"$s"_16KBph2.100KB.haploid.fasta
samtools faidx /scratch/jw5478/FalconProject/Projects/RefGenome8/NucVar/Comparative/SelfAlign/"$s"_16KBph2.100KB.haploid.fasta

for n in $SCAFFOLDS
do
LENGTH=`grep -P "^$n" /scratch/jw5478/FalconProject/Projects/RefGenome8/NucVar/Comparative/SelfAlign/"$s"_16KBph2.100KB.haploid.fasta.fai | awk '{print $2}'`
echo "##contig=<ID=$n>" >> /scratch/jw5478/FalconProject/Projects/RefGenome8/NucVar/Comparative/SelfAlign/VCFs/"$s"-v-"$s".vcf
sed -i "s%##contig=<ID=$n>%##contig=<ID=$n,length=$LENGTH>%" /scratch/jw5478/FalconProject/Projects/RefGenome8/NucVar/Comparative/SelfAlign/VCFs/"$s"-v-"$s".vcf
done

echo "##INFO=<ID=SNV,Number=0,Type=Flag,Description=\"Indicates that the variant is a SNV.\"" >> /scratch/jw5478/FalconProject/Projects/RefGenome8/NucVar/Comparative/SelfAlign/VCFs/"$s"-v-"$s".vcf
echo "##INFO=<ID=INSERTION,Number=0,Type=Flag,Description=\"Indicates that the variant is an INSERTION releative to refernce genome.\"" >> /scratch/jw5478/FalconProject/Projects/RefGenome8/NucVar/Comparative/SelfAlign/VCFs/"$s"-v-"$s".vcf
echo "##INFO=<ID=DELETION,Number=0,Type=Flag,Description=\"Indicates that the variant is a DELETION relative to the query sequence.\"" >> /scratch/jw5478/FalconProject/Projects/RefGenome8/NucVar/Comparative/SelfAlign/VCFs/"$s"-v-"$s".vcf
echo "#CHROM  POS     ID      REF     ALT     QUAL    FILTER  INFO" >> /scratch/jw5478/FalconProject/Projects/RefGenome8/NucVar/Comparative/SelfAlign/VCFs/"$s"-v-"$s".vcf

#Arrange MUMmer SNVS and Indels output into headerless pseudo-VCF Format
mkdir /scratch/jw5478/FalconProject/Projects/RefGenome8/NucVar/Comparative/SelfAlign/VCFs/TEMP/"$s"/
grep -P "^[0-9]+" /scratch/jw5478/FalconProject/Projects/RefGenome8/NucVar/Comparative/SelfAlign/MUMmerOutputs/"$s"-v-"$s"100KBhap.snps | awk '$7==1 && $8==0{print $0}' | awk 'BEGIN{ OFS = "\t" }{if($2!="." && $3!=".")print $11,$1,".",$2,$3,".",".","SNV",$12,$4,$10;else if($2==".") print $11,$1,".",$2,$3,".",".","INSERTION",$12,$4,$10;else if($3==".") print $11,$1,".",$2,$3,".",".","DELETION",$12,$4,$10}'| awk 'BEGIN { FS=OFS="\t"}$8=="DELETION" && $11==-1{$10=$10+1}$1==p1_1 && $2==p2_1 && $8=="DELETION" && $9==p9_1 && p7_1=="SNV"{next}$1==p1_1 && $2==p2_1 && $8=="DELETION" && $9==p9_1{COUNT_1=COUNT_1+1; POSITION_1=p2_1-COUNT_1; prev_1=$1 OFS POSITION_1 OFS $3 OFS PREV_DEL_1 $4 OFS $5 OFS $6 OFS $7 OFS $8 OFS $9 OFS $10 OFS $11; PREV_DEL_1=PREV_DEL_1 $4; p2_1=p2_1+1; next}$1==p1_2 && $2==p2_2 && $8=="DELETION" && $9==p9_2 && p7_2=="SNV"{next}$1==p1_2 && $2==p2_2 && $8=="DELETION" && $9==p9_2{COUNT_2=COUNT_2+1; POSITION_2=p2_2-COUNT_2; prev_2=$1 OFS POSITION_2 OFS $3 OFS PREV_DEL_2 $4 OFS $5 OFS $6 OFS $7 OFS $8 OFS $9 OFS $10 OFS $11; PREV_DEL_2=PREV_DEL_2 $4;p2_2=p2_2+1; next}prev_1!="" && $9 ~ /_1$/{print prev_1}$9 ~ /_1$/{prev_1=$0;p1_1=$1;p2_1=$2+1;p9_1=$9;PREV_DEL_1=$4;p7_1=$7;COUNT_1=0}prev_2!="" && $9 ~ /_2$/{print prev_2}$9 ~ /_2$/{prev_2=$0;p1_2=$1;p2_2=$2+1;p9_2=$9;PREV_DEL_2=$4;p7_2=$7;COUNT_2=0}END{if(prev_1!=""){print prev_1}}END{if(prev_2!=""){print prev_2}}' | awk 'BEGIN { FS=OFS="\t"}$1==p1_1 && $2==p2_1 && $8=="INSERTION" && $9==p9_1 && $10==p10_1 && p7_1=="SNV"{next}$1==p1_1 && $2==p2_1 && $8=="INSERTION" && $9==p9_1 && $10==p10_1 && $11==1{COUNT_1=COUNT_1+1; POSITION_1=p10_1-COUNT_1; prev_1=$1 OFS $2 OFS $3 OFS $4 OFS PREV_INSERT_1 $5 OFS $6 OFS $7 OFS $8 OFS $9 OFS POSITION_1 OFS $11; PREV_INSERT_1=PREV_INSERT_1 $5; p2_1=p2_1; p10_1=p10_1+1; next}$1==p1_1 && $2==p2_1 && $8=="INSERTION" && $9==p9_1 && $10==p10_1 && $11==-1{POSITION_1=p10_1; prev_1=$1 OFS $2 OFS $3 OFS $4 OFS $5 PREV_INSERT_1 OFS $6 OFS $7 OFS $8 OFS $9 OFS POSITION_1 OFS $11;PREV_INSERT_1=$5 PREV_INSERT_1;p2_1=p2_1;p10_1=p10_1+1;next}$1==p1_2 && $2==p2_2 && $8=="INSERTION" && $9==p9_2 && $10==p10_2 && p7_2=="SNV"{next}$1==p1_2 && $2==p2_2 && $8=="INSERTION" && $9==p9_2 && $10==p10_2 && $11==1{COUNT_2=COUNT_2+1; POSITION_2=p10_2-COUNT_2; prev_2=$1 OFS $2 OFS $3 OFS $4 OFS PREV_INSERT_2 $5 OFS $6 OFS $7 OFS $8 OFS $9 OFS POSITION_2 OFS $11; PREV_INSERT_2=PREV_INSERT_2 $5; p2_2=p2_2; p10_2=p10_2+1; next}$1==p1_2 && $2==p2_2 && $8=="INSERTION" && $9==p9_2 && $10==p10_2 && $11==-1{POSITION_2=p10_2; prev_2=$1 OFS $2 OFS $3 OFS $4 OFS $5 PREV_INSERT_2 OFS $6 OFS $7 OFS $8 OFS $9 OFS POSITION_2 OFS $11;PREV_INSERT_2=$5 PREV_INSERT_2;p2_2=p2_2;p10_2=p10_2+1;next}prev_1!="" && $9 ~ /_1$/{print prev_1}$9 ~ /_1$/{prev_1=$0;p1_1=$1;p2_1=$2;p9_1=$9;PREV_INSERT_1=$5;p7_1=$7;p10_1=$10+1;COUNT_1=0}prev_2!="" && $9 ~ /_2$/{print prev_2}$9 ~ /_2$/{prev_2=$0;p1_2=$1;p2_2=$2;p9_2=$9;PREV_INSERT_2=$5;p7_2=$7;p10_2=$10+1;COUNT_2=0}END{if(prev_1!=""){print prev_1}}END{if(prev_2!=""){print prev_2}}' > /scratch/jw5478/FalconProject/Projects/RefGenome8/NucVar/Comparative/SelfAlign/VCFs/TEMP/"$s"/"$s"-v-"$s".pseudo_vcf


#Adding in Context Information, i.e. removing .'s
cp /scratch/jw5478/FalconProject/Projects/RefGenome8/SuperNovaOut/16KBph2/DiploidGenomes/"$s"_16KBph2.diploid.fasta /scratch/jw5478/FalconProject/Projects/RefGenome8/NucVar/Comparative/SelfAlign/"$s"_16KBph2.diploid.fasta
samtools faidx /scratch/jw5478/FalconProject/Projects/RefGenome8/NucVar/Comparative/SelfAlign/"$s"_16KBph2.diploid.fasta

#Subsample into 100000 fragments
mkdir /scratch/jw5478/FalconProject/Projects/RefGenome8/NucVar/Comparative/SelfAlign/VCFs/TEMP/"$s"/Subsampled/
pVCF_LINES=`wc /scratch/jw5478/FalconProject/Projects/RefGenome8/NucVar/Comparative/SelfAlign/VCFs/TEMP/"$s"/"$s"-v-"$s".pseudo_vcf | awk '{print $1}'`
pVCF_SUBSAMPLE=`expr $pVCF_LINES / 100000 + 1`
ITERATIONS=`seq $pVCF_SUBSAMPLE`

for i in $ITERATIONS
do
JOBS=`jobs | wc | awk '{print $1}'`
while [ $JOBS -ge 28 ]
do
sleep 3s
JOBS=`jobs | wc | awk '{print $1}'`
done

awk -v ITERATION=$i 'BEGIN{SUBSAMPLE_END=ITERATION*100000; SUBSAMPLE_START=SUBSAMPLE_END-100000; OFS=FS="\t"}NR>SUBSAMPLE_START && NR<=SUBSAMPLE_END{print $0}NR>SUBSAMPLE_END{exit}' /scratch/jw5478/FalconProject/Projects/RefGenome8/NucVar/Comparative/SelfAlign/VCFs/TEMP/"$s"/"$s"-v-"$s".pseudo_vcf > /scratch/jw5478/FalconProject/Projects/RefGenome8/NucVar/Comparative/SelfAlign/VCFs/TEMP/"$s"/Subsampled/"$s"-v-"$s".sub"$i".pseudo_vcf &
done

wait

function del_context {
VCF_LINES=`wc $1 | awk '{print $1}'`
DELETION_ID=`grep -v "#" $1 | grep "DELETION" | perl -pe 's#[0-9]+_[1-2]+\s+[0-9]+\s+\.\s+[A-Z]+\s+\.\s+\.\s+\.\s+DELETION\s+([0-9]+_[1-2]+)\s+([0-9]+)\s+(-*[1])#$1_$2_$3#'`
for d in $DELETION_ID;
do
DELETION_SCAFFOLD=`echo $d | perl -pe 's#([0-9]+_[1-2]+)_[0-9]+_-*[1]#$1#'`
DELETION_POS=`echo $d | perl -pe 's#[0-9]+_[1-2]+_([0-9]+)_-*[1]#$1#'`
ORIENTATION=`echo $d | perl -pe 's#[0-9]+_[1-2]+_[0-9]+_(-*[1])#$1#'`
DELETION_AltBASE=`samtools faidx /scratch/jw5478/FalconProject/Projects/RefGenome8/NucVar/Comparative/SelfAlign/"$s"_16KBph2.diploid.fasta $DELETION_SCAFFOLD:$DELETION_POS-$DELETION_POS | grep -v ">"`
if [[ $ORIENTATION == -1 ]]
then
DELETION_AltBASE=`echo $DELETION_AltBASE | tr ACGTYRWSKMDVHBXNacgtyrwskmdvhbxn TGCARYWSMKHBDVXNtgcarywsmkhbdvxn`
fi
REF_SCAFFOLD=`awk -v DEL_SCAFF=$DELETION_SCAFFOLD -v DEL_POS=$DELETION_POS -v DEL_ALT=$DELETION_AltBASE '$9==DEL_SCAFF && $10==DEL_POS{print $1; exit}' $1`
REF_POS=`awk -v DEL_SCAFF=$DELETION_SCAFFOLD -v DEL_POS=$DELETION_POS -v DEL_ALT=$DELETION_AltBASE '$9==DEL_SCAFF && $10==DEL_POS{print $2; exit}' $1`
REF_prevPOS=`expr $REF_POS - 1`
REF_PREV=`samtools faidx /scratch/jw5478/FalconProject/Projects/RefGenome8/NucVar/Comparative/SelfAlign/"$s"_16KBph2.100KB.haploid.fasta $REF_SCAFFOLD:$REF_prevPOS-$REF_prevPOS | grep -v ">"`
/home/jw5478/Executables/Programs/gawk-5.1.0/bin/awk -i inplace -v DEL_SCAFF=$DELETION_SCAFFOLD -v DEL_POS=$DELETION_POS -v DEL_ALT=$DELETION_AltBASE -v REF_SCAFF=$REF_SCAFFOLD -v REF_POS=$REF_POS -v REF_PREV=$REF_PREV -v VCF_LINES=VCF_LINES 'BEGIN{OFS="\t"; INDEL_LINES=VCF_LINES}NR>INDEL_LINES{print; next}$1==REF_SCAFF && $2==REF_POS && $9==DEL_SCAFF && $10==DEL_POS{$2=$2-1; $4=REF_PREV$4; $5=DEL_ALT; print; INDEL_LINES=NR; next}{print $0}' $1
done
}

for i in $ITERATIONS
do
JOBS=`jobs | wc | awk '{print $1}'`
while [ $JOBS -ge 28 ]
do
sleep 3s
JOBS=`jobs | wc | awk '{print $1}'`
done

del_context /scratch/jw5478/FalconProject/Projects/RefGenome8/NucVar/Comparative/SelfAlign/VCFs/TEMP/"$s"/Subsampled/"$s"-v-"$s".sub"$i".pseudo_vcf &
done

wait

function ins_context {
INSERT_ID=`grep -v "#" $1 | grep "INSERTION" | perl -pe 's#[0-9]+_[1-2]+\s+[0-9]+\s+\.\s+\.+\s+[A-Z]+\s+\.\s+\.\s+INSERTION\s+([0-9]+_[1-2]+)\s+([0-9]+)\s+(-*[1])#$1_$2_$3#'`
for d in $INSERT_ID;
do
VCF_LINES=`wc $1 | awk '{print $1}'`
INSERT_SCAFFOLD=`echo $d | perl -pe 's#([0-9]+_[1-2]+)_[0-9]+_-*[1]#$1#'`
INSERT_POS=`echo $d | perl -pe 's#[0-9]+_[1-2]+_([0-9]+)_-*[1]#$1#'`
ORIENTATION=`echo $d | perl -pe 's#[0-9]+_[1-2]+_[0-9]+_(-*[1])#$1#'`
if [[ $ORIENTATION == 1 ]]
then
INSERT_prevPOS=`expr $INSERT_POS - 1`
INSERT_PREV=`samtools faidx /scratch/jw5478/FalconProject/Projects/RefGenome8/NucVar/Comparative/SelfAlign/"$s"_16KBph2.diploid.fasta $INSERT_SCAFFOLD:$INSERT_prevPOS-$INSERT_prevPOS | grep -v ">"`
fi
if [[ $ORIENTATION == -1 ]]
then
INSERT_prevPOS=`expr $INSERT_POS + 1`
INSERT_PREV=`samtools faidx /scratch/jw5478/FalconProject/Projects/RefGenome8/NucVar/Comparative/SelfAlign/"$s"_16KBph2.diploid.fasta $INSERT_SCAFFOLD:$INSERT_prevPOS-$INSERT_prevPOS | grep -v ">" | tr ACGTYRWSKMDVHBXNacgtyrwskmdvhbxn TGCARYWSMKHBDVXNtgcarywsmkhbdvxn`
fi
REF_SCAFFOLD=`awk -v INS_SCAFF=$INSERT_SCAFFOLD -v INS_POS=$INSERT_POS -v INS_PREV=$INSERT_PREV '$9==INS_SCAFF && $10==INS_POS{print $1; exit}' $1`
REF_POS=`awk -v INS_SCAFF=$INSERT_SCAFFOLD -v INS_POS=$INSERT_POS -v INS_PREV=$INSERT_PREV '$9==INS_SCAFF && $10==INS_POS{print $2; exit}' $1`
REF_BASE=`samtools faidx /scratch/jw5478/FalconProject/Projects/RefGenome8/NucVar/Comparative/SelfAlign/"$s"_16KBph2.100KB.haploid.fasta $REF_SCAFFOLD:$REF_POS-$REF_POS | grep -v ">"`
/home/jw5478/Executables/Programs/gawk-5.1.0/bin/awk -i inplace -v INS_SCAFF=$INSERT_SCAFFOLD -v INS_POS=$INSERT_POS -v INS_PREV=$INSERT_PREV -v REF_SCAFF=$REF_SCAFFOLD -v REF_POS=$REF_POS -v REF_BASE=$REF_BASE -v VCF_LINES=VCF_LINES 'BEGIN{OFS="\t"; INDEL_LINES=VCF_LINES}NR>INDEL_LINES{print; next}$9==INS_SCAFF && $10==INS_POS && $1==REF_SCAFF && $2==REF_POS && $11==1{$4=REF_BASE; $5=INS_PREV$5; $10=$10-1; print; INDEL_LINES=NR; next}$9==INS_SCAFF && $10==INS_POS && $1==REF_SCAFF && $2==REF_POS && $11==-1{$4=REF_BASE; $5=INS_PREV$5; $10=$10+1; print; INDEL_LINES=NR; next}{print $0}' $1
done
}

for i in $ITERATIONS
do
JOBS=`jobs | wc | awk '{print $1}'`
while [ $JOBS -ge 28 ]
do
sleep 3s
JOBS=`jobs | wc | awk '{print $1}'`
done

ins_context /scratch/jw5478/FalconProject/Projects/RefGenome8/NucVar/Comparative/SelfAlign/VCFs/TEMP/"$s"/Subsampled/"$s"-v-"$s".sub"$i".pseudo_vcf &
done

wait

rm /scratch/jw5478/FalconProject/Projects/RefGenome8/NucVar/Comparative/SelfAlign/VCFs/"$s"-v-"$s".context.pseudo_vcf
rm /scratch/jw5478/FalconProject/Projects/RefGenome8/NucVar/Comparative/SelfAlign/VCFs/"$s"-v-"$s".context.sort.pseudo_vcf
for i in $ITERATIONS
do
cat /scratch/jw5478/FalconProject/Projects/RefGenome8/NucVar/Comparative/SelfAlign/VCFs/TEMP/"$s"/Subsampled/"$s"-v-"$s".sub"$i".pseudo_vcf >> /scratch/jw5478/FalconProject/Projects/RefGenome8/NucVar/Comparative/SelfAlign/VCFs/"$s"-v-"$s".context.pseudo_vcf
done
cat /scratch/jw5478/FalconProject/Projects/RefGenome8/NucVar/Comparative/SelfAlign/VCFs/"$s"-v-"$s".context.pseudo_vcf | sort -k1,1V -k2,2n > /scratch/jw5478/FalconProject/Projects/RefGenome8/NucVar/Comparative/SelfAlign/VCFs/"$s"-v-"$s".context.sort.pseudo_vcf
awk 'BEGIN{ FS=OFS="\t"}{print $1 OFS $2 OFS $3 OFS $4 OFS $5 OFS $6 OFS $7 OFS $8}' /scratch/jw5478/FalconProject/Projects/RefGenome8/NucVar/Comparative/SelfAlign/VCFs/"$s"-v-"$s".context.sort.pseudo_vcf >> /scratch/jw5478/FalconProject/Projects/RefGenome8/NucVar/Comparative/SelfAlign/VCFs/"$s"-v-"$s".vcf
bcftools norm -f /scratch/jw5478/FalconProject/Projects/RefGenome8/NucVar/Comparative/SelfAlign/"$s"_16KBph2.100KB.haploid.fasta -c ws /scratch/jw5478/FalconProject/Projects/RefGenome8/NucVar/Comparative/SelfAlign/VCFs/"$s"-v-"$s".vcf > /scratch/jw5478/FalconProject/Projects/RefGenome8/NucVar/Comparative/SelfAlign/VCFs/"$s"-v-"$s".norm.vcf

bgzip /scratch/jw5478/FalconProject/Projects/RefGenome8/NucVar/Comparative/SelfAlign/VCFs/"$s"-v-"$s".vcf &
bgzip /scratch/jw5478/FalconProject/Projects/RefGenome8/NucVar/Comparative/SelfAlign/VCFs/"$s"-v-"$s".norm.vcf &
wait
================================================
#Script to submit script "MUMmer-to-VCFSelfAlignAllGenomes.bash", calling SNVs from MUMmer alignments of pseudo-haplotypes of same genome Genome
rm -rf /scratch/jw5478/FalconProject/Projects/RefGenome8/NucVar/Comparative/SelfAlign/VCFs
mkdir /scratch/jw5478/FalconProject/Projects/RefGenome8/NucVar/Comparative/SelfAlign/VCFs
mkdir /scratch/jw5478/FalconProject/Projects/RefGenome8/NucVar/Comparative/SelfAlign/VCFs/TEMP/

cd /scratch/jw5478/FalconProject/Projects/RefGenome8/Scripts/NucVar/Comparative/Submissions
chmod +x /scratch/jw5478/FalconProject/Projects/RefGenome8/Scripts/NucVar/Comparative/MUMmer-to-VCFSelfAlignAllGenomes.bash
for s in A B C D E F FpBSx77 Kestrel
do
sbatch /scratch/jw5478/FalconProject/Projects/RefGenome8/Scripts/NucVar/Comparative/MUMmer-to-VCFSelfAlignAllGenomes.bash $s
done
~~~~~~~~~~~~~~~~~~~~~~~~~~~~~~~~~~~~~~~~~~~~~~~~
#Script to call heterozygous sites from small variants called from MUMmer alignments to the kestrel supernova assembly
nano /scratch/jw5478/FalconProject/Projects/RefGenome8/Scripts/NucVar/Comparative/Phased_KestrelAlignCorrectHetIntersects.bash
================================================
module purge
module load perl
module load gencore/1
module load gencore_variant_detection/1.0

rm -r /scratch/jw5478/FalconProject/Projects/RefGenome8/NucVar/Comparative/Kestrel_Alignments/VCFs/Phased/
mkdir /scratch/jw5478/FalconProject/Projects/RefGenome8/NucVar/Comparative/Kestrel_Alignments/VCFs/Phased/

rm -r /scratch/jw5478/FalconProject/Projects/RefGenome8/NucVar/Comparative/Kestrel_Alignments/SharedVariation
mkdir /scratch/jw5478/FalconProject/Projects/RefGenome8/NucVar/Comparative/Kestrel_Alignments/SharedVariation
mkdir /scratch/jw5478/FalconProject/Projects/RefGenome8/NucVar/Comparative/Kestrel_Alignments/SharedVariation/SharedSites
mkdir /scratch/jw5478/FalconProject/Projects/RefGenome8/NucVar/Comparative/Kestrel_Alignments/SharedVariation/SharedSNV-INDELs
mkdir /scratch/jw5478/FalconProject/Projects/RefGenome8/NucVar/Comparative/Kestrel_Alignments/SharedVariation/SharedSNV-INDELs/SharedSNVs
mkdir /scratch/jw5478/FalconProject/Projects/RefGenome8/NucVar/Comparative/Kestrel_Alignments/SharedVariation/SharedSNV-INDELs/SharedIndels

mkdir /scratch/jw5478/FalconProject/Projects/RefGenome8/NucVar/Comparative/Kestrel_Alignments/SharedVariation/Heterozygotes/
mkdir /scratch/jw5478/FalconProject/Projects/RefGenome8/NucVar/Comparative/Kestrel_Alignments/SharedVariation/Heterozygotes/SNV-INDELs/

for s in A D B FpBSx77 C E F
do
zcat /scratch/jw5478/FalconProject/Projects/RefGenome8/NucVar/Comparative/Kestrel_Alignments/VCFs/Diploid/"$s"-v-Kestrel100KBhap.dip.vcf.gz | grep "#" > /scratch/jw5478/FalconProject/Projects/RefGenome8/NucVar/Comparative/Kestrel_Alignments/VCFs/Phased/"$s"-v-Kestrel100KBhap.hap1.vcf
awk 'BEGIN{ FS=OFS="\t"}$9~/_1/{print $1 OFS $2 OFS $3 OFS $4 OFS $5 OFS $6 OFS $7 OFS $8}' /scratch/jw5478/FalconProject/Projects/RefGenome8/NucVar/Comparative/Kestrel_Alignments/VCFs/Diploid/TEMP/"$s"/"$s"-v-Kestrel100KBhap.dip.context.sort.pseudo_vcf >> /scratch/jw5478/FalconProject/Projects/RefGenome8/NucVar/Comparative/Kestrel_Alignments/VCFs/Phased/"$s"-v-Kestrel100KBhap.hap1.vcf
bcftools norm -f /scratch/jw5478/FalconProject/Projects/RefGenome8/SuperNovaOut/16KBph2/16KBph2Mod/PH2_100kbRef/Kestrel_16KBph2.100KB.haploid.fasta -c ws /scratch/jw5478/FalconProject/Projects/RefGenome8/NucVar/Comparative/Kestrel_Alignments/VCFs/Phased/"$s"-v-Kestrel100KBhap.hap1.vcf > /scratch/jw5478/FalconProject/Projects/RefGenome8/NucVar/Comparative/Kestrel_Alignments/VCFs/Phased/"$s"-v-Kestrel100KBhap.hap1.norm.vcf &

zcat /scratch/jw5478/FalconProject/Projects/RefGenome8/NucVar/Comparative/Kestrel_Alignments/VCFs/Diploid/"$s"-v-Kestrel100KBhap.dip.vcf.gz | grep "#" > /scratch/jw5478/FalconProject/Projects/RefGenome8/NucVar/Comparative/Kestrel_Alignments/VCFs/Phased/"$s"-v-Kestrel100KBhap.hap2.vcf
awk 'BEGIN{ FS=OFS="\t"}$9~/_2/{print $1 OFS $2 OFS $3 OFS $4 OFS $5 OFS $6 OFS $7 OFS $8}' /scratch/jw5478/FalconProject/Projects/RefGenome8/NucVar/Comparative/Kestrel_Alignments/VCFs/Diploid/TEMP/"$s"/"$s"-v-Kestrel100KBhap.dip.context.sort.pseudo_vcf >> /scratch/jw5478/FalconProject/Projects/RefGenome8/NucVar/Comparative/Kestrel_Alignments/VCFs/Phased/"$s"-v-Kestrel100KBhap.hap2.vcf
bcftools norm -f /scratch/jw5478/FalconProject/Projects/RefGenome8/SuperNovaOut/16KBph2/16KBph2Mod/PH2_100kbRef/Kestrel_16KBph2.100KB.haploid.fasta -c ws /scratch/jw5478/FalconProject/Projects/RefGenome8/NucVar/Comparative/Kestrel_Alignments/VCFs/Phased/"$s"-v-Kestrel100KBhap.hap2.vcf > /scratch/jw5478/FalconProject/Projects/RefGenome8/NucVar/Comparative/Kestrel_Alignments/VCFs/Phased/"$s"-v-Kestrel100KBhap.hap2.norm.vcf &

wait

bgzip /scratch/jw5478/FalconProject/Projects/RefGenome8/NucVar/Comparative/Kestrel_Alignments/VCFs/Phased/"$s"-v-Kestrel100KBhap.hap1.vcf &
bgzip /scratch/jw5478/FalconProject/Projects/RefGenome8/NucVar/Comparative/Kestrel_Alignments/VCFs/Phased/"$s"-v-Kestrel100KBhap.hap1.norm.vcf &

bgzip /scratch/jw5478/FalconProject/Projects/RefGenome8/NucVar/Comparative/Kestrel_Alignments/VCFs/Phased/"$s"-v-Kestrel100KBhap.hap2.vcf &
bgzip /scratch/jw5478/FalconProject/Projects/RefGenome8/NucVar/Comparative/Kestrel_Alignments/VCFs/Phased/"$s"-v-Kestrel100KBhap.hap2.norm.vcf &

wait

bcftools index -f /scratch/jw5478/FalconProject/Projects/RefGenome8/NucVar/Comparative/Kestrel_Alignments/VCFs/Phased/"$s"-v-Kestrel100KBhap.hap1.norm.vcf.gz &
bcftools index -f /scratch/jw5478/FalconProject/Projects/RefGenome8/NucVar/Comparative/Kestrel_Alignments/VCFs/Phased/"$s"-v-Kestrel100KBhap.hap2.norm.vcf.gz &

wait

rm -r /scratch/jw5478/FalconProject/Projects/RefGenome8/NucVar/Comparative/Kestrel_Alignments/SharedVariation/Heterozygotes/SNV-INDELs/"$s"-v-"$s"
rm -r /scratch/jw5478/FalconProject/Projects/RefGenome8/NucVar/Comparative/Kestrel_Alignments/SharedVariation/Heterozygotes/SNV-INDELs/Kest_Hap"$s"-v-"$s"/

bcftools isec -c none -p /scratch/jw5478/FalconProject/Projects/RefGenome8/NucVar/Comparative/Kestrel_Alignments/SharedVariation/Heterozygotes/SNV-INDELs/Kest_Hap"$s"-v-"$s"/ /scratch/jw5478/FalconProject/Projects/RefGenome8/NucVar/Comparative/Kestrel_Alignments/VCFs/Phased/"$s"-v-Kestrel100KBhap.hap1.norm.vcf.gz /scratch/jw5478/FalconProject/Projects/RefGenome8/NucVar/Comparative/Kestrel_Alignments/VCFs/Phased/"$s"-v-Kestrel100KBhap.hap2.norm.vcf.gz

bgzip /scratch/jw5478/FalconProject/Projects/RefGenome8/NucVar/Comparative/Kestrel_Alignments/SharedVariation/Heterozygotes/SNV-INDELs/Kest_Hap"$s"-v-"$s"/0000.vcf 
bgzip /scratch/jw5478/FalconProject/Projects/RefGenome8/NucVar/Comparative/Kestrel_Alignments/SharedVariation/Heterozygotes/SNV-INDELs/Kest_Hap"$s"-v-"$s"/0001.vcf

bcftools index /scratch/jw5478/FalconProject/Projects/RefGenome8/NucVar/Comparative/Kestrel_Alignments/SharedVariation/Heterozygotes/SNV-INDELs/Kest_Hap"$s"-v-"$s"/0000.vcf.gz
bcftools index /scratch/jw5478/FalconProject/Projects/RefGenome8/NucVar/Comparative/Kestrel_Alignments/SharedVariation/Heterozygotes/SNV-INDELs/Kest_Hap"$s"-v-"$s"/0001.vcf.gz

bcftools isec --nfiles=1 -c none -p /scratch/jw5478/FalconProject/Projects/RefGenome8/NucVar/Comparative/Kestrel_Alignments/SharedVariation/Heterozygotes/SNV-INDELs/"$s"-v-"$s"/ /scratch/jw5478/FalconProject/Projects/RefGenome8/NucVar/Comparative/Kestrel_Alignments/SharedVariation/Heterozygotes/SNV-INDELs/Kest_Hap"$s"-v-"$s"/0000.vcf.gz /scratch/jw5478/FalconProject/Projects/RefGenome8/NucVar/Comparative/Kestrel_Alignments/SharedVariation/Heterozygotes/SNV-INDELs/Kest_Hap"$s"-v-"$s"/0001.vcf.gz /scratch/jw5478/FalconProject/Projects/RefGenome8/NucVar/Comparative/Kestrel_Alignments/VCFs/Diploid/Kestrel-v-Kestrel100KBhap.dip.norm.vcf.gz


bgzip /scratch/jw5478/FalconProject/Projects/RefGenome8/NucVar/Comparative/Kestrel_Alignments/SharedVariation/Heterozygotes/SNV-INDELs/"$s"-v-"$s"/0000.vcf &
bgzip /scratch/jw5478/FalconProject/Projects/RefGenome8/NucVar/Comparative/Kestrel_Alignments/SharedVariation/Heterozygotes/SNV-INDELs/"$s"-v-"$s"/0001.vcf &

wait

bcftools index -f /scratch/jw5478/FalconProject/Projects/RefGenome8/NucVar/Comparative/Kestrel_Alignments/SharedVariation/Heterozygotes/SNV-INDELs/"$s"-v-"$s"/0000.vcf.gz &
bcftools index -f /scratch/jw5478/FalconProject/Projects/RefGenome8/NucVar/Comparative/Kestrel_Alignments/SharedVariation/Heterozygotes/SNV-INDELs/"$s"-v-"$s"/0001.vcf.gz &

wait

bcftools isec -c none -p /scratch/jw5478/FalconProject/Projects/RefGenome8/NucVar/Comparative/Kestrel_Alignments/SharedVariation/KestrelDipStrip/"$s" /scratch/jw5478/FalconProject/Projects/RefGenome8/NucVar/Comparative/Kestrel_Alignments/VCFs/Diploid/"$s"-v-Kestrel100KBhap.dip.norm.vcf.gz /scratch/jw5478/FalconProject/Projects/RefGenome8/NucVar/Comparative/Kestrel_Alignments/VCFs/Diploid/Kestrel-v-Kestrel100KBhap.dip.norm.vcf.gz
bgzip /scratch/jw5478/FalconProject/Projects/RefGenome8/NucVar/Comparative/Kestrel_Alignments/SharedVariation/KestrelDipStrip/"$s"/0000.vcf
bcftools index /scratch/jw5478/FalconProject/Projects/RefGenome8/NucVar/Comparative/Kestrel_Alignments/SharedVariation/KestrelDipStrip/"$s"/0000.vcf.gz
done

COMPARATIVE=`echo D B FpBSx77 C E F`
for s in A D B FpBSx77 C E F

do
for c in $COMPARATIVE
do
rm -r /scratch/jw5478/FalconProject/Projects/RefGenome8/NucVar/Comparative/Kestrel_Alignments/SharedVariation/SharedSNV-INDELs/"$s"-v-"$c"/
mkdir /scratch/jw5478/FalconProject/Projects/RefGenome8/NucVar/Comparative/Kestrel_Alignments/SharedVariation/SharedSNV-INDELs/"$s"-v-"$c"/
rm -r /scratch/jw5478/FalconProject/Projects/RefGenome8/NucVar/Comparative/Kestrel_Alignments/SharedVariation/SharedSNV-INDELs/"$s"-v-"$c"/KestDipStrip
bcftools isec -c none -p /scratch/jw5478/FalconProject/Projects/RefGenome8/NucVar/Comparative/Kestrel_Alignments/SharedVariation/SharedSNV-INDELs/"$s"-v-"$c"/KestDipStrip /scratch/jw5478/FalconProject/Projects/RefGenome8/NucVar/Comparative/Kestrel_Alignments/SharedVariation/KestrelDipStrip/"$s"/0000.vcf.gz /scratch/jw5478/FalconProject/Projects/RefGenome8/NucVar/Comparative/Kestrel_Alignments/SharedVariation/KestrelDipStrip/"$c"/0000.vcf.gz

bgzip /scratch/jw5478/FalconProject/Projects/RefGenome8/NucVar/Comparative/Kestrel_Alignments/SharedVariation/SharedSNV-INDELs/"$s"-v-"$c"/KestDipStrip/0000.vcf
bcftools index /scratch/jw5478/FalconProject/Projects/RefGenome8/NucVar/Comparative/Kestrel_Alignments/SharedVariation/SharedSNV-INDELs/"$s"-v-"$c"/KestDipStrip/0000.vcf.gz

rm -r /scratch/jw5478/FalconProject/Projects/RefGenome8/NucVar/Comparative/Kestrel_Alignments/SharedVariation/Heterozygotes/SNV-INDELs/"$s"-v-"$c"
bcftools isec --nfiles=2 -c none -p /scratch/jw5478/FalconProject/Projects/RefGenome8/NucVar/Comparative/Kestrel_Alignments/SharedVariation/Heterozygotes/SNV-INDELs/"$s"-v-"$c" /scratch/jw5478/FalconProject/Projects/RefGenome8/NucVar/Comparative/Kestrel_Alignments/SharedVariation/SharedSNV-INDELs/"$s"-v-"$c"/KestDipStrip/0000.vcf.gz /scratch/jw5478/FalconProject/Projects/RefGenome8/NucVar/Comparative/Kestrel_Alignments/SharedVariation/Heterozygotes/SNV-INDELs/"$s"-v-"$s"/0000.vcf.gz /scratch/jw5478/FalconProject/Projects/RefGenome8/NucVar/Comparative/Kestrel_Alignments/SharedVariation/Heterozygotes/SNV-INDELs/"$s"-v-"$s"/0001.vcf.gz 

bcftools isec --nfiles=2 -c none -p /scratch/jw5478/FalconProject/Projects/RefGenome8/NucVar/Comparative/Kestrel_Alignments/SharedVariation/Heterozygotes/SNV-INDELs/"$s"-v-"$c"/"$c"_Intersect /scratch/jw5478/FalconProject/Projects/RefGenome8/NucVar/Comparative/Kestrel_Alignments/SharedVariation/SharedSNV-INDELs/"$s"-v-"$c"/KestDipStrip/0000.vcf.gz /scratch/jw5478/FalconProject/Projects/RefGenome8/NucVar/Comparative/Kestrel_Alignments/SharedVariation/Heterozygotes/SNV-INDELs/"$c"-v-"$c"/0000.vcf.gz /scratch/jw5478/FalconProject/Projects/RefGenome8/NucVar/Comparative/Kestrel_Alignments/SharedVariation/Heterozygotes/SNV-INDELs/"$c"-v-"$c"/0001.vcf.gz

done
COMPARATIVE=`echo $COMPARATIVE | perl -pe "s#[a-zA-Z0-9]+\s*##"`
done
================================================
#Script to submit script "Intersect_KestrelAlignAllGenomesVCFs.bash", calling heterozygous sites from small variants called from MUMmer alignments to the kestrel supernova assembly
srun --pty -N 1 -n 28 --time=12:00:00 /bin/bash
chmod +x /scratch/jw5478/FalconProject/Projects/RefGenome8/Scripts/NucVar/Comparative/Intersect_KestrelAlignAllGenomesVCFs.bash
sbatch /scratch/jw5478/FalconProject/Projects/RefGenome8/Scripts/NucVar/Comparative/Phased_KestrelAlignCorrectHetIntersects.bash
~~~~~~~~~~~~~~~~~~~~~~~~~~~~~~~~~~~~~~~~~~~~~~~~
#Script to call heterozygous sites from small variants called from Longranger alignments and MUMmer self-alignments between Supernova psuedo-haplotypes
nano /scratch/jw5478/FalconProject/Projects/RefGenome8/Scripts/NucVar/Comparative/Intersect_SelfAlignAllvLongRangerGenomesVCFs.bash
================================================
#!/bin/bash
#SBATCH --time=168:00:00
#SBATCH --mem=116GB
#SBATCH -p serial
# Set number of nodes to run
#SBATCH --nodes=1
# Set number of tasks to run
#SBATCH --ntasks=28
# Set number of cores per task (default is 1)
#SBATCH --cpus-per-task=1
# Output and error files
#SBATCH -o job.%J.out

module purge
module load perl
module load gencore/1
module load gencore_variant_detection/1.0

DATE=`date '+ %Y%m%d'`

rm -r /scratch/jw5478/FalconProject/Projects/RefGenome8/NucVar/Comparative/SelfAlign/SNV-INDELs
mkdir /scratch/jw5478/FalconProject/Projects/RefGenome8/NucVar/Comparative/SelfAlign/SNV-INDELs
rm -r /scratch/jw5478/FalconProject/Projects/RefGenome8/NucVar/Comparative/SelfAlign/LongrangerNorm
mkdir /scratch/jw5478/FalconProject/Projects/RefGenome8/NucVar/Comparative/SelfAlign/LongrangerNorm
rm -r /scratch/jw5478/FalconProject/Projects/RefGenome8/NucVar/Comparative/SelfAlign/Kestrel-SelfVCFs/
mkdir /scratch/jw5478/FalconProject/Projects/RefGenome8/NucVar/Comparative/SelfAlign/Kestrel-SelfVCFs/
mkdir /scratch/jw5478/FalconProject/Projects/RefGenome8/NucVar/Comparative/SelfAlign/SNV-INDELs/MethodsComp

for s in A B C D E F FpBSx77 Kestrel
do
#Normalize Longranger outputs for comparison
zcat /scratch/jw5478/FalconProject/Projects/RefGenome8/NucVar/Comparative/SelfAlign/VCFs/"$s"-v-"$s".norm.vcf.gz | grep "#" | grep -v "##contig=" | grep -v "#CHROM" | bgzip > /scratch/jw5478/FalconProject/Projects/RefGenome8/NucVar/Comparative/SelfAlign/LongrangerNorm/"$s"_LR_variants.vcf.gz
zcat /scratch/jw5478/FalconProject/Projects/RefGenome8/LongrangerOut/SelfAlign/16KBph2Haploid/"$s"_16KBph2-HaploidLR/outs/phased_variants.vcf.gz | grep "##contig=<ID=" | bgzip >> /scratch/jw5478/FalconProject/Projects/RefGenome8/NucVar/Comparative/SelfAlign/LongrangerNorm/"$s"_LR_variants.vcf.gz
zcat /scratch/jw5478/FalconProject/Projects/RefGenome8/NucVar/Comparative/SelfAlign/VCFs/"$s"-v-"$s".norm.vcf.gz | grep "#CHROM" | bgzip >> /scratch/jw5478/FalconProject/Projects/RefGenome8/NucVar/Comparative/SelfAlign/LongrangerNorm/"$s"_LR_variants.vcf.gz
zcat /scratch/jw5478/FalconProject/Projects/RefGenome8/LongrangerOut/SelfAlign/16KBph2Haploid/"$s"_16KBph2-HaploidLR/outs/phased_variants.vcf.gz | awk 'BEGIN{ OFS = "\t" }{if($7=="PASS")print $0}' | perl -pe 's#(\s)AC=.*$#$1\.#' | bgzip >> /scratch/jw5478/FalconProject/Projects/RefGenome8/NucVar/Comparative/SelfAlign/LongrangerNorm/"$s"_LR_variants.vcf.gz
bcftools norm -f /scratch/jw5478/FalconProject/Projects/RefGenome8/SuperNovaOut/16KBph2/16KBph2Mod/PH2_100kbRef/"$s"_16KBph2.100KB.haploid.fasta -c ws /scratch/jw5478/FalconProject/Projects/RefGenome8/NucVar/Comparative/SelfAlign/LongrangerNorm/"$s"_LR_variants.vcf.gz | bgzip > /scratch/jw5478/FalconProject/Projects/RefGenome8/NucVar/Comparative/SelfAlign/LongrangerNorm/"$s"_LR_variants.norm.vcf.gz

#Index VCFs
bcftools index -f /scratch/jw5478/FalconProject/Projects/RefGenome8/NucVar/Comparative/SelfAlign/VCFs/"$s"-v-"$s".norm.vcf.gz
bcftools index -f /scratch/jw5478/FalconProject/Projects/RefGenome8/NucVar/Comparative/SelfAlign/LongrangerNorm/"$s"_LR_variants.norm.vcf.gz

mkdir /scratch/jw5478/FalconProject/Projects/RefGenome8/NucVar/Comparative/SelfAlign/SNV-INDELs/MethodsComp/"$s"

#Shared SNV-INDELs within each Genome
##Longranger versus MUMmer self align
mkdir /scratch/jw5478/FalconProject/Projects/RefGenome8/NucVar/Comparative/SelfAlign/SNV-INDELs/MethodsComp/"$s"/LR-v-MUMmerSA
bcftools isec -c none -p /scratch/jw5478/FalconProject/Projects/RefGenome8/NucVar/Comparative/SelfAlign/SNV-INDELs/MethodsComp/"$s"/LR-v-MUMmerSA /scratch/jw5478/FalconProject/Projects/RefGenome8/NucVar/Comparative/SelfAlign/VCFs/"$s"-v-"$s".norm.vcf.gz /scratch/jw5478/FalconProject/Projects/RefGenome8/NucVar/Comparative/SelfAlign/LongrangerNorm/"$s"_LR_variants.norm.vcf.gz
done
================================================
#Script to script "Intersect_SelfAlignAllvLongRangerGenomesVCFs.bash", calling heterozygous sites from small variants called from Longranger alignments and MUMmer self-alignments between Supernova psuedo-haplotypes
chmod +x /scratch/jw5478/FalconProject/Projects/RefGenome8/Scripts/NucVar/Comparative/Intersect_SelfAlignAllvLongRangerGenomesVCFs.bash
cd /scratch/jw5478/FalconProject/Projects/RefGenome8/Scripts/NucVar/Comparative/Submissions/
sbatch /scratch/jw5478/FalconProject/Projects/RefGenome8/Scripts/NucVar/Comparative/Intersect_SelfAlignAllvLongRangerGenomesVCFs.bash
~~~~~~~~~~~~~~~~~~~~~~~~~~~~~~~~~~~~~~~~~~~~~~~~
#Script to print heterozygous sites by method into a tab-delimited table
nano /scratch/jw5478/FalconProject/Projects/RefGenome8/Scripts/NucVar/Comparative/Variant_SelfAlignCompile.bash
================================================
rm -r /scratch/jw5478/FalconProject/Projects/RefGenome8/NucVar/Comparative/SelfAlign/SNV-INDELs/MethodsComp/Summary
mkdir /scratch/jw5478/FalconProject/Projects/RefGenome8/NucVar/Comparative/SelfAlign/SNV-INDELs/MethodsComp/Summary

echo -e Genome'\t'mumHET_SNVs'\t'mumHET_INDELs'\t'lrHET_SNVs'\t'lrHET_INDELs'\t'UmumHET_SNVs'\t'UmumHET_INDELs'\t'UlrHET_SNVs'\t'UlrHET_INDELs'\t'KEST_SNVsHet'\t'KEST_INDELs > /scratch/jw5478/FalconProject/Projects/RefGenome8/NucVar/Comparative/SelfAlign/SNV-INDELs/MethodsComp/Summary/MethodsCompVariantSummary.txt

for s in A D B FpBSx77 C E F
do
mumHET_SNVs=`zcat /scratch/jw5478/FalconProject/Projects/RefGenome8/NucVar/Comparative/SelfAlign/VCFs/"$s"-v-"$s".norm.vcf.gz | grep -c "SNV"`
mumHET_DELs=`zcat /scratch/jw5478/FalconProject/Projects/RefGenome8/NucVar/Comparative/SelfAlign/VCFs/"$s"-v-"$s".norm.vcf.gz | grep -c "DELETION"`
mumHET_INSERTIONs=`zcat /scratch/jw5478/FalconProject/Projects/RefGenome8/NucVar/Comparative/SelfAlign/VCFs/"$s"-v-"$s".norm.vcf.gz | grep -c "INSERTION"`
mumHET_INDELs=`expr $mumHET_DELs + $mumHET_INSERTIONs`

lrHET_SNVs=`zcat /scratch/jw5478/FalconProject/Projects/RefGenome8/NucVar/Comparative/SelfAlign/LongrangerNorm/"$s"_LR_variants.norm.vcf.gz | grep -v "#" | awk '{lRef=length($4); lAlt=length($5)}lRef==1 && lAlt==1{print "SNV"}' | grep -c "SNV"`
lrHET_INDELs=`zcat /scratch/jw5478/FalconProject/Projects/RefGenome8/NucVar/Comparative/SelfAlign/LongrangerNorm/"$s"_LR_variants.norm.vcf.gz | grep -v "#" | awk '{lRef=length($4); lAlt=length($5)}lRef!=1 || lAlt!=1{print "InDel"}' | grep -c "InDel"`

UmumHET_SNVs=`grep -c "SNV" /scratch/jw5478/FalconProject/Projects/RefGenome8/NucVar/Comparative/SelfAlign/SNV-INDELs/MethodsComp/$s/LR-v-MUMmerSA/0000.vcf`
UmumHET_DELs=`grep -c "DELETION" /scratch/jw5478/FalconProject/Projects/RefGenome8/NucVar/Comparative/SelfAlign/SNV-INDELs/MethodsComp/$s/LR-v-MUMmerSA/0000.vcf`
UmumHET_INSERTIONs=`grep -c "INSERTION" /scratch/jw5478/FalconProject/Projects/RefGenome8/NucVar/Comparative/SelfAlign/SNV-INDELs/MethodsComp/$s/LR-v-MUMmerSA/0000.vcf`
UmumHET_INDELs=`expr $UmumHET_DELs + $UmumHET_INSERTIONs`

UlrHET_SNVs=`grep -v "#" /scratch/jw5478/FalconProject/Projects/RefGenome8/NucVar/Comparative/SelfAlign/SNV-INDELs/MethodsComp/$s/LR-v-MUMmerSA/0001.vcf | awk '{lRef=length($4); lAlt=length($5)}lRef==1 && lAlt==1{print "SNV"}' | grep -c "SNV"`
UlrHET_INDELs=`grep -v "#" /scratch/jw5478/FalconProject/Projects/RefGenome8/NucVar/Comparative/SelfAlign/SNV-INDELs/MethodsComp/$s/LR-v-MUMmerSA/0001.vcf | awk '{lRef=length($4); lAlt=length($5)}lRef!=1 || lAlt!=1{print "InDel"}' | grep -c "InDel"`

DIV_SNVsHap1=`zcat /scratch/jw5478/FalconProject/Projects/RefGenome8/NucVar/Comparative/Kestrel_Alignments/SharedVariation/Heterozygotes/SNV-INDELs/"$s"-v-"$s"/0000.vcf.gz | grep -v "#" | grep -c "SNV"`
DIV_SNVsHap2=`zcat /scratch/jw5478/FalconProject/Projects/RefGenome8/NucVar/Comparative/Kestrel_Alignments/SharedVariation/Heterozygotes/SNV-INDELs/"$s"-v-"$s"/0001.vcf.gz | grep -v "#" | grep -c "SNV"`
KEST_SNVsHet=`expr $DIV_SNVsHap1 + $DIV_SNVsHap2`

DIV_DELsHap1=`zcat /scratch/jw5478/FalconProject/Projects/RefGenome8/NucVar/Comparative/Kestrel_Alignments/SharedVariation/Heterozygotes/SNV-INDELs/"$s"-v-"$s"/0000.vcf.gz | grep -v "#" | grep -c "DELETION"`
DIV_DELsHap2=`zcat /scratch/jw5478/FalconProject/Projects/RefGenome8/NucVar/Comparative/Kestrel_Alignments/SharedVariation/Heterozygotes/SNV-INDELs/"$s"-v-"$s"/0001.vcf.gz | grep -v "#" | grep -c "DELETION"`
DIV_DELsHet=`expr $DIV_DELsHap1 + $DIV_DELsHap2`

DIV_INSERTIONsHap1=`zcat /scratch/jw5478/FalconProject/Projects/RefGenome8/NucVar/Comparative/Kestrel_Alignments/SharedVariation/Heterozygotes/SNV-INDELs/"$s"-v-"$s"/0000.vcf.gz | grep -v "#" | grep -c "INSERTION"`
DIV_INSERTIONsHap2=`zcat /scratch/jw5478/FalconProject/Projects/RefGenome8/NucVar/Comparative/Kestrel_Alignments/SharedVariation/Heterozygotes/SNV-INDELs/"$s"-v-"$s"/0001.vcf.gz | grep -v "#" | grep -c "INSERTION"`
DIV_INSERTIONsHet=`expr $DIV_INSERTIONsHap1 + $DIV_INSERTIONsHap2`

KEST_INDELs=`expr $DIV_DELsHet + $DIV_INSERTIONsHet`

echo -e $s'\t'$mumHET_SNVs'\t'$mumHET_INDELs'\t'$lrHET_SNVs'\t'$lrHET_INDELs'\t'$UmumHET_SNVs'\t'$UmumHET_INDELs'\t'$UlrHET_SNVs'\t'$UlrHET_INDELs'\t'$KEST_SNVsHet'\t'$KEST_INDELs >> /scratch/jw5478/FalconProject/Projects/RefGenome8/NucVar/Comparative/SelfAlign/SNV-INDELs/MethodsComp/Summary/MethodsCompVariantSummary.txt
done

s=Kestrel
mumHET_SNVs=`zcat /scratch/jw5478/FalconProject/Projects/RefGenome8/NucVar/Comparative/SelfAlign/VCFs/"$s"-v-"$s".norm.vcf.gz | grep -c "SNV"`
mumHET_DELs=`zcat /scratch/jw5478/FalconProject/Projects/RefGenome8/NucVar/Comparative/SelfAlign/VCFs/"$s"-v-"$s".norm.vcf.gz | grep -c "DELETION"`
mumHET_INSERTIONs=`zcat /scratch/jw5478/FalconProject/Projects/RefGenome8/NucVar/Comparative/SelfAlign/VCFs/"$s"-v-"$s".norm.vcf.gz | grep -c "INSERTION"`
mumHET_INDELs=`expr $mumHET_DELs + $mumHET_INSERTIONs`

lrHET_SNVs=`zcat /scratch/jw5478/FalconProject/Projects/RefGenome8/NucVar/Comparative/SelfAlign/LongrangerNorm/"$s"_LR_variants.norm.vcf.gz | grep -v "#" | awk '{lRef=length($4); lAlt=length($5)}lRef==1 && lAlt==1{print "SNV"}' | grep -c "SNV"`
lrHET_INDELs=`zcat /scratch/jw5478/FalconProject/Projects/RefGenome8/NucVar/Comparative/SelfAlign/LongrangerNorm/"$s"_LR_variants.norm.vcf.gz | grep -v "#" | awk '{lRef=length($4); lAlt=length($5)}lRef!=1 || lAlt!=1{print "InDel"}' | grep -c "InDel"`

UmumHET_SNVs=`grep -c "SNV" /scratch/jw5478/FalconProject/Projects/RefGenome8/NucVar/Comparative/SelfAlign/SNV-INDELs/MethodsComp/$s/LR-v-MUMmerSA/0000.vcf`
UmumHET_DELs=`grep -c "DELETION" /scratch/jw5478/FalconProject/Projects/RefGenome8/NucVar/Comparative/SelfAlign/SNV-INDELs/MethodsComp/$s/LR-v-MUMmerSA/0000.vcf`
UmumHET_INSERTIONs=`grep -c "INSERTION" /scratch/jw5478/FalconProject/Projects/RefGenome8/NucVar/Comparative/SelfAlign/SNV-INDELs/MethodsComp/$s/LR-v-MUMmerSA/0000.vcf`
UmumHET_INDELs=`expr $UmumHET_DELs + $UmumHET_INSERTIONs`

UlrHET_SNVs=`grep -v "#" /scratch/jw5478/FalconProject/Projects/RefGenome8/NucVar/Comparative/SelfAlign/SNV-INDELs/MethodsComp/$s/LR-v-MUMmerSA/0001.vcf | awk '{lRef=length($4); lAlt=length($5)}lRef==1 && lAlt==1{print "SNV"}' | grep -c "SNV"`
UlrHET_INDELs=`grep -v "#" /scratch/jw5478/FalconProject/Projects/RefGenome8/NucVar/Comparative/SelfAlign/SNV-INDELs/MethodsComp/$s/LR-v-MUMmerSA/0001.vcf | awk '{lRef=length($4); lAlt=length($5)}lRef!=1 || lAlt!=1{print "InDel"}' | grep -c "InDel"`

KEST_SNVsHet=`zcat /scratch/jw5478/FalconProject/Projects/RefGenome8/NucVar/Comparative/Kestrel_Alignments/VCFs/Diploid/Kestrel-v-Kestrel100KBhap.dip.norm.vcf.gz | grep -v "#" | grep -c "SNV"`

DIV_DELsHet=`zcat /scratch/jw5478/FalconProject/Projects/RefGenome8/NucVar/Comparative/Kestrel_Alignments/VCFs/Diploid/Kestrel-v-Kestrel100KBhap.dip.norm.vcf.gz | grep -v "#" | grep -c "DELETION"`
DIV_INSERTIONsHet=`zcat /scratch/jw5478/FalconProject/Projects/RefGenome8/NucVar/Comparative/Kestrel_Alignments/VCFs/Diploid/Kestrel-v-Kestrel100KBhap.dip.norm.vcf.gz | grep -v "#" | grep -c "INSERTION"`

KEST_INDELs=`expr $DIV_DELsHet + $DIV_INSERTIONsHet`

echo -e $s'\t'$mumHET_SNVs'\t'$mumHET_INDELs'\t'$lrHET_SNVs'\t'$lrHET_INDELs'\t'$UmumHET_SNVs'\t'$UmumHET_INDELs'\t'$UlrHET_SNVs'\t'$UlrHET_INDELs'\t'$KEST_SNVsHet'\t'$KEST_INDELs >> /scratch/jw5478/FalconProject/Projects/RefGenome8/NucVar/Comparative/SelfAlign/SNV-INDELs/MethodsComp/Summary/MethodsCompVariantSummary.txt
================================================
#running script "Variant_SelfAlignCompile.bash" to print heterozygous sites by method into a tab-delimited table
chmod +x /scratch/jw5478/FalconProject/Projects/RefGenome8/Scripts/NucVar/Comparative/Variant_SelfAlignCompile.bash
/scratch/jw5478/FalconProject/Projects/RefGenome8/Scripts/NucVar/Comparative/Variant_SelfAlignCompile.bash
~~~~~~~~~~~~~~~~~~~~~~~~~~~~~~~~~~~~~~~~~~~~~~~~
#Script to compile and compare information from MUMmer alignments of Supernova outputs to the kestrel genome, including compilation of unique variant data
/scratch/jw5478/FalconProject/Projects/RefGenome8/Scripts/NucVar/Phylogeny/KestrelAlignUltimateCompilation.bash
================================================
#!/bin/bash
#SBATCH --time=168:00:00
#SBATCH --mem=118GB
#SBATCH -p serial
# Set number of nodes to run
#SBATCH --nodes=1
# Set number of tasks to run
#SBATCH --ntasks=28
# Set number of cores per task (default is 1)
#SBATCH --cpus-per-task=1
# Output and error files
#SBATCH -o job.%J.out

module purge
module load perl
module load gencore/1
module load gencore_variant_detection/1.0
module load gencore_annotation/1.0

DATE=`date '+ %Y%m%d'`

rm -r /scratch/jw5478/FalconProject/Projects/RefGenome8/NucVar/Comparative/Kestrel_Alignments/SharedVariation/Uniques
bcftools isec --nfiles=1 -c none -p /scratch/jw5478/FalconProject/Projects/RefGenome8/NucVar/Comparative/Kestrel_Alignments/SharedVariation/Uniques /scratch/jw5478/FalconProject/Projects/RefGenome8/NucVar/Comparative/Kestrel_Alignments/VCFs/Diploid/*-v-Kestrel100KBhap.dip.norm.vcf.gz

rm -r /scratch/jw5478/FalconProject/Projects/RefGenome8/NucVar/Comparative/Kestrel_Alignments/SharedVariation/Uniques/VariantCounts
mkdir /scratch/jw5478/FalconProject/Projects/RefGenome8/NucVar/Comparative/Kestrel_Alignments/SharedVariation/Uniques/VariantCounts

echo  "$s\tINSERT\tDEL\tAT\tAC\tAG\tTA\tTC\tTG\tCA\tCT\tCG\tGA\tGT\tGC" | perl -pe "s#\\\t#\t#g" > /scratch/jw5478/FalconProject/Projects/RefGenome8/NucVar/Comparative/Kestrel_Alignments/SharedVariation/Uniques/VariantCounts/UniqueKestrelAlignVariantCount.txt
SEQs=`seq 0 7`
for s in $SEQs
do
#'Insertion'
INSERT=`grep -v "#" /scratch/jw5478/FalconProject/Projects/RefGenome8/NucVar/Comparative/Kestrel_Alignments/SharedVariation/Uniques/000"$s".vcf | awk '$8=="INSERTION"{print $0}' | wc | awk '{print $1}'`
#'Deletion'
DEL=`grep -v "#" /scratch/jw5478/FalconProject/Projects/RefGenome8/NucVar/Comparative/Kestrel_Alignments/SharedVariation/Uniques/000"$s".vcf | awk '$8=="DELETION"{print $0}' | wc | awk '{print $1}'`

#'A>T'
AT=`grep -v "#" /scratch/jw5478/FalconProject/Projects/RefGenome8/NucVar/Comparative/Kestrel_Alignments/SharedVariation/Uniques/000"$s".vcf | awk '$4=="A" && $5=="T"{print $0}' | wc | awk '{print $1}'`
#'A>C'
AC=`grep -v "#" /scratch/jw5478/FalconProject/Projects/RefGenome8/NucVar/Comparative/Kestrel_Alignments/SharedVariation/Uniques/000"$s".vcf | awk '$4=="A" && $5=="C"{print $0}' | wc | awk '{print $1}'`
#'A>G'
AG=`grep -v "#" /scratch/jw5478/FalconProject/Projects/RefGenome8/NucVar/Comparative/Kestrel_Alignments/SharedVariation/Uniques/000"$s".vcf | awk '$4=="A" && $5=="G"{print $0}' | wc | awk '{print $1}'`

#'T>A'
TA=`grep -v "#" /scratch/jw5478/FalconProject/Projects/RefGenome8/NucVar/Comparative/Kestrel_Alignments/SharedVariation/Uniques/000"$s".vcf | awk '$4=="T" && $5=="A"{print $0}' | wc | awk '{print $1}'`
#'T>C'
TC=`grep -v "#" /scratch/jw5478/FalconProject/Projects/RefGenome8/NucVar/Comparative/Kestrel_Alignments/SharedVariation/Uniques/000"$s".vcf | awk '$4=="T" && $5=="C"{print $0}' | wc | awk '{print $1}'`
#'T>G'
TG=`grep -v "#" /scratch/jw5478/FalconProject/Projects/RefGenome8/NucVar/Comparative/Kestrel_Alignments/SharedVariation/Uniques/000"$s".vcf | awk '$4=="T" && $5=="G"{print $0}' | wc | awk '{print $1}'`

#'C>A'
CA=`grep -v "#" /scratch/jw5478/FalconProject/Projects/RefGenome8/NucVar/Comparative/Kestrel_Alignments/SharedVariation/Uniques/000"$s".vcf | awk '$4=="C" && $5=="A"{print $0}' | wc | awk '{print $1}'`
#'C>T'
CT=`grep -v "#" /scratch/jw5478/FalconProject/Projects/RefGenome8/NucVar/Comparative/Kestrel_Alignments/SharedVariation/Uniques/000"$s".vcf | awk '$4=="C" && $5=="T"{print $0}' | wc | awk '{print $1}'`
#'C>G'
CG=`grep -v "#" /scratch/jw5478/FalconProject/Projects/RefGenome8/NucVar/Comparative/Kestrel_Alignments/SharedVariation/Uniques/000"$s".vcf | awk '$4=="C" && $5=="G"{print $0}' | wc | awk '{print $1}'`

#'G>A'
GA=`grep -v "#" /scratch/jw5478/FalconProject/Projects/RefGenome8/NucVar/Comparative/Kestrel_Alignments/SharedVariation/Uniques/000"$s".vcf | awk '$4=="G" && $5=="A"{print $0}' | wc | awk '{print $1}'`
#'G>T'
GT=`grep -v "#" /scratch/jw5478/FalconProject/Projects/RefGenome8/NucVar/Comparative/Kestrel_Alignments/SharedVariation/Uniques/000"$s".vcf | awk '$4=="G" && $5=="T"{print $0}' | wc | awk '{print $1}'`
#'G>C'
GC=`grep -v "#" /scratch/jw5478/FalconProject/Projects/RefGenome8/NucVar/Comparative/Kestrel_Alignments/SharedVariation/Uniques/000"$s".vcf | awk '$4=="G" && $5=="C"{print $0}' | wc | awk '{print $1}'`

s=`grep 000"$s".vcf /scratch/jw5478/FalconProject/Projects/RefGenome8/NucVar/Comparative/Kestrel_Alignments/SharedVariation/Uniques/README.txt | perl -pe 's#.*/VCFs/Diploid/##' | perl -pe 's#-v-Kestrel100KBhap.dip.norm.vcf.gz##'`

echo "$s\t$INSERT\t$DEL\t$AT\t$AC\t$AG\t$TA\t$TC\t$TG\t$CA\t$CT\t$CG\t$GA\t$GT\t$GC" | perl -pe "s#\\\t#\t#g" >> /scratch/jw5478/FalconProject/Projects/RefGenome8/NucVar/Comparative/Kestrel_Alignments/SharedVariation/Uniques/VariantCounts/UniqueKestrelAlignVariantCount.txt
done

rm -r /scratch/jw5478/FalconProject/Projects/RefGenome8/NucVar/Comparative/Kestrel_Alignments/gVCFs
mkdir /scratch/jw5478/FalconProject/Projects/RefGenome8/NucVar/Comparative/Kestrel_Alignments/gVCFs


echo "##fileformat=VCFv4.2" > /scratch/jw5478/FalconProject/Projects/RefGenome8/NucVar/Comparative/Kestrel_Alignments/gVCFs/Kestrel_16KBph2.100KB.haploid.gvcf
echo "##fileDate=$DATE" >> /scratch/jw5478/FalconProject/Projects/RefGenome8/NucVar/Comparative/Kestrel_Alignments/gVCFs/Kestrel_16KBph2.100KB.haploid.gvcf
echo "##reference=/scratch/jw5478/FalconProject/Projects/RefGenome8/SuperNovaOut/16KBph2/16KBph2Mod/PH2_100kbRef/Kestrel_16KBph2.100KB.haploid.fasta" >> /scratch/jw5478/FalconProject/Projects/RefGenome8/NucVar/Comparative/Kestrel_Alignments/gVCFs/Kestrel_16KBph2.100KB.haploid.gvcf

SCAFFOLDS=`awk '{print $1}' /scratch/jw5478/FalconProject/Projects/RefGenome8/NucVar/Comparative/Kestrel_Alignments/Kestrel_16KBph2.100KB.haploid.fasta.fai | sort -k1,1V | uniq`

for n in $SCAFFOLDS
do
LENGTH=`grep -P "^$n" /scratch/jw5478/FalconProject/Projects/RefGenome8/NucVar/Comparative/Kestrel_Alignments/Kestrel_16KBph2.100KB.haploid.fasta.fai | awk '{print $2}'`
echo "##contig=<ID=$n>" >> /scratch/jw5478/FalconProject/Projects/RefGenome8/NucVar/Comparative/Kestrel_Alignments/gVCFs/Kestrel_16KBph2.100KB.haploid.gvcf
sed -i "s%##contig=<ID=$n>%##contig=<ID=$n,length=$LENGTH>%" /scratch/jw5478/FalconProject/Projects/RefGenome8/NucVar/Comparative/Kestrel_Alignments/gVCFs/Kestrel_16KBph2.100KB.haploid.gvcf
done

echo "##INFO=<ID=SNV,Number=0,Type=Flag,Description=\"Indicates that the variant is a SNV.\"" >> /scratch/jw5478/FalconProject/Projects/RefGenome8/NucVar/Comparative/Kestrel_Alignments/gVCFs/Kestrel_16KBph2.100KB.haploid.gvcf
echo "##INFO=<ID=INSERTION,Number=0,Type=Flag,Description=\"Indicates that the variant is an INSERTION releative to refernce genome.\"" >> /scratch/jw5478/FalconProject/Projects/RefGenome8/NucVar/Comparative/Kestrel_Alignments/gVCFs/Kestrel_16KBph2.100KB.haploid.gvcf
echo "##INFO=<ID=DELETION,Number=0,Type=Flag,Description=\"Indicates that the variant is a DELETION relative to the query sequence.\"" >> /scratch/jw5478/FalconProject/Projects/RefGenome8/NucVar/Comparative/Kestrel_Alignments/gVCFs/Kestrel_16KBph2.100KB.haploid.gvcf
echo "#CHROM  POS     ID      REF     ALT     QUAL    FILTER  INFO" >> /scratch/jw5478/FalconProject/Projects/RefGenome8/NucVar/Comparative/Kestrel_Alignments/gVCFs/Kestrel_16KBph2.100KB.haploid.gvcf

perl -pe 's#(>[0-9]+_[1-2]).*#$1#' /scratch/jw5478/FalconProject/Projects/RefGenome8/NucVar/Comparative/Kestrel_Alignments/Kestrel_16KBph2.100KB.haploid.fasta | perl -pe 's#([a-zA-Z]+)\n#$1#' | perl -pe 's#([a-zA-Z])#$1\n#g' | awk 'BEGIN{OFS=FS="\t"}/>/{Length=length($0); Scaff=substr($0,2,Length); Count=1; next}{print Scaff OFS  Count OFS "." OFS $1 OFS $ 1 OFS "." OFS "." OFS "REF"; Count=Count+1}' >> /scratch/jw5478/FalconProject/Projects/RefGenome8/NucVar/Comparative/Kestrel_Alignments/gVCFs/Kestrel_16KBph2.100KB.haploid.gvcf

rm -r /scratch/jw5478/FalconProject/Projects/RefGenome8/NucVar/Comparative/Kestrel_Alignments/SharedVariation/Uniques/vReference

bgzip /scratch/jw5478/FalconProject/Projects/RefGenome8/NucVar/Comparative/Kestrel_Alignments/gVCFs/Kestrel_16KBph2.100KB.haploid.gvcf
bcftools index /scratch/jw5478/FalconProject/Projects/RefGenome8/NucVar/Comparative/Kestrel_Alignments/gVCFs/Kestrel_16KBph2.100KB.haploid.gvcf.gz
bcftools isec --nfiles=1 -c all -w 1 -p /scratch/jw5478/FalconProject/Projects/RefGenome8/NucVar/Comparative/Kestrel_Alignments/SharedVariation/Uniques/vReference /scratch/jw5478/FalconProject/Projects/RefGenome8/NucVar/Comparative/Kestrel_Alignments/gVCFs/Kestrel_16KBph2.100KB.haploid.gvcf.gz /scratch/jw5478/FalconProject/Projects/RefGenome8/NucVar/Comparative/Kestrel_Alignments/VCFs/Diploid/*-v-Kestrel100KBhap.dip.norm.vcf.gz

rm /scratch/jw5478/FalconProject/Projects/RefGenome8/NucVar/Comparative/Kestrel_Alignments/SharedVariation/Uniques/VariantCounts/ConservedSitesBaseComp.txt
echo -e Conserved_Bases'\t'A'\t'T'\t'G'\t'C'\t'CombinedAT'\t'CombinedGC > /scratch/jw5478/FalconProject/Projects/RefGenome8/NucVar/Comparative/Kestrel_Alignments/SharedVariation/Uniques/VariantCounts/HaploidConservedSitesBaseComp.txt
echo -e Haploid_Count'\t'$A'\t'$T'\t'$G'\t'$C'\t'$CombinedAT'\t'$CombinedGC >> /scratch/jw5478/FalconProject/Projects/RefGenome8/NucVar/Comparative/Kestrel_Alignments/SharedVariation/Uniques/VariantCounts/HaploidConservedSitesBaseComp.txt

rm -r /scratch/jw5478/FalconProject/Projects/RefGenome8/NucVar/Comparative/Kestrel_Alignments/Consensus/Genomes/GC
mkdir /scratch/jw5478/FalconProject/Projects/RefGenome8/NucVar/Comparative/Kestrel_Alignments/Consensus/Genomes/GC
rm -r /scratch/jw5478/FalconProject/Projects/RefGenome8/NucVar/Comparative/Kestrel_Alignments/SharedVariation/Uniques/noGC
mkdir /scratch/jw5478/FalconProject/Projects/RefGenome8/NucVar/Comparative/Kestrel_Alignments/SharedVariation/Uniques/noGC

#With no GC
##Extract any sites that are CpG in any of the genomes into a single vcf
for s in A D B FpBSx77 C E F Kest2
do
zcat /scratch/jw5478/FalconProject/Projects/RefGenome8/NucVar/Comparative/Kestrel_Alignments/Consensus/Genomes/gVCFs/"$s"_16KBph2.Kest100KBhap.dip_con.gvcf.gz | grep "#" > /scratch/jw5478/FalconProject/Projects/RefGenome8/NucVar/Comparative/Kestrel_Alignments/Consensus/Genomes/GC/"$s"_16KBph2.Kest100KBhap.dip_con.GC.vcf
zcat /scratch/jw5478/FalconProject/Projects/RefGenome8/NucVar/Comparative/Kestrel_Alignments/Consensus/Genomes/gVCFs/"$s"_16KBph2.Kest100KBhap.dip_con.gvcf.gz | grep -v "#" | awk 'BEGIN{FS=OFS="\t"}$1==scaff && $2==pos + 1 && ($4==check_base || $5==check_base){print prev "\n" $0}$4=="C" || $5=="C"{scaff=$1; pos=$2; prev=$0; check_base="G"}$4=="G" || $5=="G"{scaff=$1; pos=$2; prev=$0; check_base="C"}' >> /scratch/jw5478/FalconProject/Projects/RefGenome8/NucVar/Comparative/Kestrel_Alignments/Consensus/Genomes/GC/"$s"_16KBph2.Kest100KBhap.dip_con.GC.vcf
bgzip /scratch/jw5478/FalconProject/Projects/RefGenome8/NucVar/Comparative/Kestrel_Alignments/Consensus/Genomes/GC/"$s"_16KBph2.Kest100KBhap.dip_con.GC.vcf
done

zcat /scratch/jw5478/FalconProject/Projects/RefGenome8/NucVar/Comparative/Kestrel_Alignments/Consensus/Genomes/gVCFs/Kest2_16KBph2.Kest100KBhap.dip_con.gvcf.gz | grep "#" > /scratch/jw5478/FalconProject/Projects/RefGenome8/NucVar/Comparative/Kestrel_Alignments/Consensus/Genomes/GC/AllRef-GC_16KBph2.Kest100KBhap.dip_con.GC.vcf
zcat /scratch/jw5478/FalconProject/Projects/RefGenome8/NucVar/Comparative/Kestrel_Alignments/Consensus/Genomes/GC/*_16KBph2.Kest100KBhap.dip_con.GC.vcf.gz | grep -v "#" | sort -k1,1V -k2,2n | uniq >> /scratch/jw5478/FalconProject/Projects/RefGenome8/NucVar/Comparative/Kestrel_Alignments/Consensus/Genomes/GC/AllRef-GC_16KBph2.Kest100KBhap.dip_con.GC.vcf


rm -r /scratch/jw5478/FalconProject/Projects/RefGenome8/NucVar/Comparative/Kestrel_Alignments/SharedVariation/Uniques/noGC/vReference
bgzip /scratch/jw5478/FalconProject/Projects/RefGenome8/NucVar/Comparative/Kestrel_Alignments/Consensus/Genomes/GC/AllRef-GC_16KBph2.Kest100KBhap.dip_con.GC.vcf
bcftools index /scratch/jw5478/FalconProject/Projects/RefGenome8/NucVar/Comparative/Kestrel_Alignments/Consensus/Genomes/GC/AllRef-GC_16KBph2.Kest100KBhap.dip_con.GC.vcf.gz
cp /scratch/jw5478/FalconProject/Projects/RefGenome8/NucVar/Comparative/Kestrel_Alignments/SharedVariation/Uniques/vReference/0000.vcf /scratch/jw5478/FalconProject/Projects/RefGenome8/NucVar/Comparative/Kestrel_Alignments/Consensus/Genomes/GC/ConservedSites.vcf
bgzip /scratch/jw5478/FalconProject/Projects/RefGenome8/NucVar/Comparative/Kestrel_Alignments/Consensus/Genomes/GC/ConservedSites.vcf
bcftools index /scratch/jw5478/FalconProject/Projects/RefGenome8/NucVar/Comparative/Kestrel_Alignments/Consensus/Genomes/GC/ConservedSites.vcf.gz
bcftools isec --nfiles=1 -c all -w 1 -p /scratch/jw5478/FalconProject/Projects/RefGenome8/NucVar/Comparative/Kestrel_Alignments/SharedVariation/Uniques/noGC/vReference /scratch/jw5478/FalconProject/Projects/RefGenome8/NucVar/Comparative/Kestrel_Alignments/Consensus/Genomes/GC/ConservedSites.vcf.gz /scratch/jw5478/FalconProject/Projects/RefGenome8/NucVar/Comparative/Kestrel_Alignments/Consensus/Genomes/GC/AllRef-GC_16KBph2.Kest100KBhap.dip_con.GC.vcf.gz


rm -r /scratch/jw5478/FalconProject/Projects/RefGenome8/NucVar/Comparative/Kestrel_Alignments/SharedVariation/Uniques/noGC/SNVs
mkdir /scratch/jw5478/FalconProject/Projects/RefGenome8/NucVar/Comparative/Kestrel_Alignments/SharedVariation/Uniques/noGC/SNVs
rm -r /scratch/jw5478/FalconProject/Projects/RefGenome8/NucVar/Comparative/Kestrel_Alignments/SharedVariation/Uniques/Rename
mkdir /scratch/jw5478/FalconProject/Projects/RefGenome8/NucVar/Comparative/Kestrel_Alignments/SharedVariation/Uniques/Rename
cp /scratch/jw5478/FalconProject/Projects/RefGenome8/NucVar/Comparative/Kestrel_Alignments/SharedVariation/Uniques/*.vcf /scratch/jw5478/FalconProject/Projects/RefGenome8/NucVar/Comparative/Kestrel_Alignments/SharedVariation/Uniques/Rename/

for n in $(ls /scratch/jw5478/FalconProject/Projects/RefGenome8/NucVar/Comparative/Kestrel_Alignments/SharedVariation/Uniques/Rename)
do
NAME=`grep $n /scratch/jw5478/FalconProject/Projects/RefGenome8/NucVar/Comparative/Kestrel_Alignments/SharedVariation/Uniques/README.txt | perl -pe 's#.+/(.+)-v-Kestrel100KBhap.dip.norm.vcf.gz#$1#g'`
mv /scratch/jw5478/FalconProject/Projects/RefGenome8/NucVar/Comparative/Kestrel_Alignments/SharedVariation/Uniques/Rename/$n  /scratch/jw5478/FalconProject/Projects/RefGenome8/NucVar/Comparative/Kestrel_Alignments/SharedVariation/Uniques/Rename/"$NAME".unique.vcf
bgzip /scratch/jw5478/FalconProject/Projects/RefGenome8/NucVar/Comparative/Kestrel_Alignments/SharedVariation/Uniques/Rename/"$NAME".unique.vcf
bcftools index /scratch/jw5478/FalconProject/Projects/RefGenome8/NucVar/Comparative/Kestrel_Alignments/SharedVariation/Uniques/Rename/"$NAME".unique.vcf.gz
done

for s in A B C D E FpBSx77 F Kestrel
do
bcftools isec --nfiles=1 -c all -w 1 -p /scratch/jw5478/FalconProject/Projects/RefGenome8/NucVar/Comparative/Kestrel_Alignments/SharedVariation/Uniques/noGC/SNVs/"$s" /scratch/jw5478/FalconProject/Projects/RefGenome8/NucVar/Comparative/Kestrel_Alignments/SharedVariation/Uniques/Rename/"$s".unique.vcf.gz /scratch/jw5478/FalconProject/Projects/RefGenome8/NucVar/Comparative/Kestrel_Alignments/Consensus/Genomes/GC/AllRef-GC_16KBph2.Kest100KBhap.dip_con.GC.vcf.gz
done

#Summary
##Conserved Sites Summary
A=`grep -v "#" /scratch/jw5478/FalconProject/Projects/RefGenome8/NucVar/Comparative/Kestrel_Alignments/SharedVariation/Uniques/noGC/vReference/0000.vcf | awk 'BEGIN{Count=0}$4=="A"{Count=Count+1}END{print Count}'`
T=`grep -v "#" /scratch/jw5478/FalconProject/Projects/RefGenome8/NucVar/Comparative/Kestrel_Alignments/SharedVariation/Uniques/noGC/vReference/0000.vcf | awk 'BEGIN{Count=0}$4=="T"{Count=Count+1}END{print Count}'`
G=`grep -v "#" /scratch/jw5478/FalconProject/Projects/RefGenome8/NucVar/Comparative/Kestrel_Alignments/SharedVariation/Uniques/noGC/vReference/0000.vcf | awk 'BEGIN{Count=0}$4=="G"{Count=Count+1}END{print Count}'`
C=`grep -v "#" /scratch/jw5478/FalconProject/Projects/RefGenome8/NucVar/Comparative/Kestrel_Alignments/SharedVariation/Uniques/noGC/vReference/0000.vcf | awk 'BEGIN{Count=0}$4=="C"{Count=Count+1}END{print Count}'`
CombinedAT=`expr $A + $T`
CombinedGC=`expr $G + $C`

rm /scratch/jw5478/FalconProject/Projects/RefGenome8/NucVar/Comparative/Kestrel_Alignments/SharedVariation/Uniques/VariantCounts/NoGC_ConservedSitesBaseComp.txt
echo -e Conserved_Bases'\t'A'\t'T'\t'G'\t'C'\t'CombinedAT'\t'CombinedGC > /scratch/jw5478/FalconProject/Projects/RefGenome8/NucVar/Comparative/Kestrel_Alignments/SharedVariation/Uniques/VariantCounts/NoGC_ConservedSitesBaseComp.txt
echo -e Haploid_Count'\t'$A'\t'$T'\t'$G'\t'$C'\t'$CombinedAT'\t'$CombinedGC >> /scratch/jw5478/FalconProject/Projects/RefGenome8/NucVar/Comparative/Kestrel_Alignments/SharedVariation/Uniques/VariantCounts/NoGC_ConservedSitesBaseComp.txt

#Summary of Unique Variants
rm /scratch/jw5478/FalconProject/Projects/RefGenome8/NucVar/Comparative/Kestrel_Alignments/SharedVariation/Uniques/VariantCounts/NoGC_UniqueKestrelAlignVariantCount.txt
echo  "$s\tINSERT\tDEL\tAT\tAC\tAG\tTA\tTC\tTG\tCA\tCT\tCG\tGA\tGT\tGC" | perl -pe "s#\\\t#\t#g" > /scratch/jw5478/FalconProject/Projects/RefGenome8/NucVar/Comparative/Kestrel_Alignments/SharedVariation/Uniques/VariantCounts/NoGC_UniqueKestrelAlignVariantCount.txt
for s in A B C D E FpBSx77 F Kestrel
do
#'Insertion'
INSERT=`grep -v "#" /scratch/jw5478/FalconProject/Projects/RefGenome8/NucVar/Comparative/Kestrel_Alignments/SharedVariation/Uniques/noGC/SNVs/"$s"/0000.vcf | awk '$8=="INSERTION"{print $0}' | wc | awk '{print $1}'`
#'Deletion'
DEL=`grep -v "#" /scratch/jw5478/FalconProject/Projects/RefGenome8/NucVar/Comparative/Kestrel_Alignments/SharedVariation/Uniques/noGC/SNVs/"$s"/0000.vcf | awk '$8=="DELETION"{print $0}' | wc | awk '{print $1}'`

#'A>T'
AT=`grep -v "#" /scratch/jw5478/FalconProject/Projects/RefGenome8/NucVar/Comparative/Kestrel_Alignments/SharedVariation/Uniques/noGC/SNVs/"$s"/0000.vcf | awk '$4=="A" && $5=="T"{print $0}' | wc | awk '{print $1}'`
#'A>C'
AC=`grep -v "#" /scratch/jw5478/FalconProject/Projects/RefGenome8/NucVar/Comparative/Kestrel_Alignments/SharedVariation/Uniques/noGC/SNVs/"$s"/0000.vcf | awk '$4=="A" && $5=="C"{print $0}' | wc | awk '{print $1}'`
#'A>G'
AG=`grep -v "#" /scratch/jw5478/FalconProject/Projects/RefGenome8/NucVar/Comparative/Kestrel_Alignments/SharedVariation/Uniques/noGC/SNVs/"$s"/0000.vcf | awk '$4=="A" && $5=="G"{print $0}' | wc | awk '{print $1}'`

#'T>A'
TA=`grep -v "#" /scratch/jw5478/FalconProject/Projects/RefGenome8/NucVar/Comparative/Kestrel_Alignments/SharedVariation/Uniques/noGC/SNVs/"$s"/0000.vcf | awk '$4=="T" && $5=="A"{print $0}' | wc | awk '{print $1}'`
#'T>C'
TC=`grep -v "#" /scratch/jw5478/FalconProject/Projects/RefGenome8/NucVar/Comparative/Kestrel_Alignments/SharedVariation/Uniques/noGC/SNVs/"$s"/0000.vcf | awk '$4=="T" && $5=="C"{print $0}' | wc | awk '{print $1}'`
#'T>G'
TG=`grep -v "#" /scratch/jw5478/FalconProject/Projects/RefGenome8/NucVar/Comparative/Kestrel_Alignments/SharedVariation/Uniques/noGC/SNVs/"$s"/0000.vcf | awk '$4=="T" && $5=="G"{print $0}' | wc | awk '{print $1}'`

#'C>A'
CA=`grep -v "#" /scratch/jw5478/FalconProject/Projects/RefGenome8/NucVar/Comparative/Kestrel_Alignments/SharedVariation/Uniques/noGC/SNVs/"$s"/0000.vcf | awk '$4=="C" && $5=="A"{print $0}' | wc | awk '{print $1}'`
#'C>T'
CT=`grep -v "#" /scratch/jw5478/FalconProject/Projects/RefGenome8/NucVar/Comparative/Kestrel_Alignments/SharedVariation/Uniques/noGC/SNVs/"$s"/0000.vcf | awk '$4=="C" && $5=="T"{print $0}' | wc | awk '{print $1}'`
#'C>G'
CG=`grep -v "#" /scratch/jw5478/FalconProject/Projects/RefGenome8/NucVar/Comparative/Kestrel_Alignments/SharedVariation/Uniques/noGC/SNVs/"$s"/0000.vcf | awk '$4=="C" && $5=="G"{print $0}' | wc | awk '{print $1}'`

#'G>A'
GA=`grep -v "#" /scratch/jw5478/FalconProject/Projects/RefGenome8/NucVar/Comparative/Kestrel_Alignments/SharedVariation/Uniques/noGC/SNVs/"$s"/0000.vcf | awk '$4=="G" && $5=="A"{print $0}' | wc | awk '{print $1}'`
#'G>T'
GT=`grep -v "#" /scratch/jw5478/FalconProject/Projects/RefGenome8/NucVar/Comparative/Kestrel_Alignments/SharedVariation/Uniques/noGC/SNVs/"$s"/0000.vcf | awk '$4=="G" && $5=="T"{print $0}' | wc | awk '{print $1}'`
#'G>C'
GC=`grep -v "#" /scratch/jw5478/FalconProject/Projects/RefGenome8/NucVar/Comparative/Kestrel_Alignments/SharedVariation/Uniques/noGC/SNVs/"$s"/0000.vcf | awk '$4=="G" && $5=="C"{print $0}' | wc | awk '{print $1}'`

echo "$s\t$INSERT\t$DEL\t$AT\t$AC\t$AG\t$TA\t$TC\t$TG\t$CA\t$CT\t$CG\t$GA\t$GT\t$GC" | perl -pe "s#\\\t#\t#g" >> /scratch/jw5478/FalconProject/Projects/RefGenome8/NucVar/Comparative/Kestrel_Alignments/SharedVariation/Uniques/VariantCounts/NoGC_UniqueKestrelAlignVariantCount.txt
done
================================================
#Script to sumbit "KestrelAlignUltimateCompilation.bash", to compile and compare information from MUMmer alignments of Supernova outputs to the kestrel genome, including compilation of unique variant data
dos2unix /scratch/jw5478/FalconProject/Projects/RefGenome8/Scripts/NucVar/Phylogeny/KestrelAlignUltimateCompilation.bash
cd /scratch/jw5478/FalconProject/Projects/RefGenome8/Scripts/NucVar/Phylogeny/Submissions
chmod +x /scratch/jw5478/FalconProject/Projects/RefGenome8/Scripts/NucVar/Phylogeny/KestrelAlignUltimateCompilation.bash
sbatch /scratch/jw5478/FalconProject/Projects/RefGenome8/Scripts/NucVar/Phylogeny/KestrelAlignUltimateCompilation.bash
~~~~~~~~~~~~~~~~~~~~~~~~~~~~~~~~~~~~~~~~~~~~~~~~
#(re)Compiling the base composition of conserved sites
##Conserved Sites Summary
srun --pty -n 1 /bin/bash
A=`grep -v "#" /scratch/jw5478/FalconProject/Projects/RefGenome8/NucVar/Comparative/Kestrel_Alignments/SharedVariation/Uniques/vReference/0000.vcf | awk 'BEGIN{Count=0}$4=="A"{Count=Count+1}END{print Count}'`
T=`grep -v "#" /scratch/jw5478/FalconProject/Projects/RefGenome8/NucVar/Comparative/Kestrel_Alignments/SharedVariation/Uniques/vReference/0000.vcf | awk 'BEGIN{Count=0}$4=="T"{Count=Count+1}END{print Count}'`
G=`grep -v "#" /scratch/jw5478/FalconProject/Projects/RefGenome8/NucVar/Comparative/Kestrel_Alignments/SharedVariation/Uniques/vReference/0000.vcf | awk 'BEGIN{Count=0}$4=="G"{Count=Count+1}END{print Count}'`
C=`grep -v "#" /scratch/jw5478/FalconProject/Projects/RefGenome8/NucVar/Comparative/Kestrel_Alignments/SharedVariation/Uniques/vReference/0000.vcf | awk 'BEGIN{Count=0}$4=="C"{Count=Count+1}END{print Count}'`
CombinedAT=`expr $A + $T`
CombinedGC=`expr $G + $C`

rm /scratch/jw5478/FalconProject/Projects/RefGenome8/NucVar/Comparative/Kestrel_Alignments/SharedVariation/Uniques/VariantCounts/HaploidConservedSitesBaseComp.txt
echo -e Conserved_Bases'\t'A'\t'T'\t'G'\t'C'\t'CombinedAT'\t'CombinedGC > /scratch/jw5478/FalconProject/Projects/RefGenome8/NucVar/Comparative/Kestrel_Alignments/SharedVariation/Uniques/VariantCounts/HaploidConservedSitesBaseComp.txt
echo -e Haploid_Count'\t'$A'\t'$T'\t'$G'\t'$C'\t'$CombinedAT'\t'$CombinedGC >> /scratch/jw5478/FalconProject/Projects/RefGenome8/NucVar/Comparative/Kestrel_Alignments/SharedVariation/Uniques/VariantCounts/HaploidConservedSitesBaseComp.txt
~~~~~~~~~~~~~~~~~~~~~~~~~~~~~~~~~~~~~~~~~~~~~~~~
#Compiling lengths of unique insertions and deletions
SEQs=`seq 0 7`
echo  "Genome\tType\tLength" | perl -pe "s#\\\t#\t#g" > /scratch/jw5478/FalconProject/Projects/RefGenome8/NucVar/Comparative/Kestrel_Alignments/SharedVariation/Uniques/VariantCounts/UniqueKestrelAlignIndelSize.txt
for s in $SEQs
do
g=`grep 000"$s".vcf /scratch/jw5478/FalconProject/Projects/RefGenome8/NucVar/Comparative/Kestrel_Alignments/SharedVariation/Uniques/README.txt | perl -pe 's#.*/VCFs/Diploid/##' | perl -pe 's#-v-Kestrel100KBhap.dip.norm.vcf.gz##'`
grep -v "#" /scratch/jw5478/FalconProject/Projects/RefGenome8/NucVar/Comparative/Kestrel_Alignments/SharedVariation/Uniques/000"$s".vcf | awk -v genome="$g" 'BEGIN{OFS=FS="\t"}$8=="INSERTION" && length($5)<50{LENGTH=length($5); print genome OFS "INSERTION" OFS LENGTH}$8=="DELETION" && length($4)<50{LENGTH=length($4); print genome OFS "DELETION" OFS LENGTH}' >> /scratch/jw5478/FalconProject/Projects/RefGenome8/NucVar/Comparative/Kestrel_Alignments/SharedVariation/Uniques/VariantCounts/UniqueKestrelAlignIndelSize.txt
done
~~~~~~~~~~~~~~~~~~~~~~~~~~~~~~~~~~~~~~~~~~~~~~~~
#Script to build consensus genomes for each genome based on the kestrel alignment and produce alignments of only the variable sites
/scratch/jw5478/FalconProject/Projects/RefGenome8/Scripts/NucVar/Phylogeny/KestrelCongn_AlignVSconMA.bash
================================================
#!/bin/bash
#SBATCH --time=168:00:00
#SBATCH --mem=118GB
#SBATCH -p serial
# Set number of nodes to run
#SBATCH --nodes=1
# Set number of tasks to run
#SBATCH --ntasks=28
# Set number of cores per task (default is 1)
#SBATCH --cpus-per-task=1
# Output and error files
#SBATCH -o job.%J.out

module purge
module load perl
module load gencore/1
module load gencore_variant_detection/1.0
module load gencore_annotation/1.0

rm -r /scratch/jw5478/FalconProject/Projects/RefGenome8/NucVar/Comparative/Kestrel_Alignments/Consensus
mkdir /scratch/jw5478/FalconProject/Projects/RefGenome8/NucVar/Comparative/Kestrel_Alignments/Consensus
mkdir /scratch/jw5478/FalconProject/Projects/RefGenome8/NucVar/Comparative/Kestrel_Alignments/Consensus/VCFs
mkdir /scratch/jw5478/FalconProject/Projects/RefGenome8/NucVar/Comparative/Kestrel_Alignments/Consensus/VCFs/Phased
mkdir /scratch/jw5478/FalconProject/Projects/RefGenome8/NucVar/Comparative/Kestrel_Alignments/Consensus/Genomes
mkdir /scratch/jw5478/FalconProject/Projects/RefGenome8/NucVar/Comparative/Kestrel_Alignments/Consensus/Genomes/GC
mkdir /scratch/jw5478/FalconProject/Projects/RefGenome8/NucVar/Comparative/Kestrel_Alignments/Consensus/Alignments

cp /scratch/jw5478/FalconProject/Projects/RefGenome8/NucVar/Comparative/Kestrel_Alignments/SharedVariation/Uniques/vReference/0000.vcf /scratch/jw5478/FalconProject/Projects/RefGenome8/NucVar/Comparative/Kestrel_Alignments/Consensus/Genomes/GC/ConservedSites.vcf
bgzip /scratch/jw5478/FalconProject/Projects/RefGenome8/NucVar/Comparative/Kestrel_Alignments/Consensus/Genomes/GC/ConservedSites.vcf
bcftools index /scratch/jw5478/FalconProject/Projects/RefGenome8/NucVar/Comparative/Kestrel_Alignments/Consensus/Genomes/GC/ConservedSites.vcf.gz

function consensus_vcf {
zcat /scratch/jw5478/FalconProject/Projects/RefGenome8/NucVar/Comparative/Kestrel_Alignments/VCFs/Diploid/"$s"-v-Kestrel100KBhap.dip.norm.vcf.gz | grep "#" > /scratch/jw5478/FalconProject/Projects/RefGenome8/NucVar/Comparative/Kestrel_Alignments/Consensus/VCFs/"$s"-v-Kestrel100KBhap.dip.norm.snv.vcf
zcat /scratch/jw5478/FalconProject/Projects/RefGenome8/NucVar/Comparative/Kestrel_Alignments/VCFs/Diploid/"$s"-v-Kestrel100KBhap.dip.norm.vcf.gz | grep -v "#" | grep "SNV" | awk 'length($4)==1 && length($5)==1{print $0}' >> /scratch/jw5478/FalconProject/Projects/RefGenome8/NucVar/Comparative/Kestrel_Alignments/Consensus/VCFs/"$s"-v-Kestrel100KBhap.dip.norm.snv.vcf
bgzip /scratch/jw5478/FalconProject/Projects/RefGenome8/NucVar/Comparative/Kestrel_Alignments/Consensus/VCFs/"$s"-v-Kestrel100KBhap.dip.norm.snv.vcf
bcftools index /scratch/jw5478/FalconProject/Projects/RefGenome8/NucVar/Comparative/Kestrel_Alignments/Consensus/VCFs/"$s"-v-Kestrel100KBhap.dip.norm.snv.vcf.gz

zcat /scratch/jw5478/FalconProject/Projects/RefGenome8/NucVar/Comparative/Kestrel_Alignments/Consensus/VCFs/"$s"-v-Kestrel100KBhap.dip.norm.snv.vcf.gz | grep "#" > /scratch/jw5478/FalconProject/Projects/RefGenome8/NucVar/Comparative/Kestrel_Alignments/Consensus/VCFs/Phased/"$s"-v-Kestrel100KBhap.dip.norm.snv.phased.vcf
line_count=`zcat /scratch/jw5478/FalconProject/Projects/RefGenome8/NucVar/Comparative/Kestrel_Alignments/Consensus/VCFs/"$s"-v-Kestrel100KBhap.dip.norm.snv.vcf.gz | grep -v -c "#"`
zcat /scratch/jw5478/FalconProject/Projects/RefGenome8/NucVar/Comparative/Kestrel_Alignments/Consensus/VCFs/"$s"-v-Kestrel100KBhap.dip.norm.snv.vcf.gz | grep -v "#" | awk -v final=$line_count 'BEGIN{FS=OFS="\t"; new="yes"}new=="yes" && NR==final{print $1 OFS $2 OFS $3 OFS $4 OFS $4 "|" $5 OFS $6 OFS $7 OFS $8; exit}($1!=chrom || $2!=pos) && new=="yes"{chrom=$1; pos=$2; alt=$5; snv=chrom OFS pos OFS "." OFS $4 OFS $4 "|" $5 OFS $6 OFS $7 OFS $8; new="no"; next}$1==chrom && $2==pos && new=="no"{print chrom OFS pos OFS "." OFS $4 OFS alt "|" $5 OFS $6 OFS $7 OFS $8; new="yes"; next}($1!=chrom || $2!=pos) && new=="no"{print snv; new="yes"}' | perl -pe 's#A\|C#M#' | perl -pe 's#C\|A#M#' | perl -pe 's#A\|G#R#' | perl -pe 's#G\|A#R#' | perl -pe 's#A\|T#W#' | perl -pe 's#T\|A#W#' | perl -pe 's#C\|G#S#' | perl -pe 's#G\|C#S#' | perl -pe 's#C\|T#Y#' | perl -pe 's#T\|C#Y#' | perl -pe 's#G\|T#K#' | perl -pe 's#T\|G#K#' | perl -pe 's#\|[a-zA-Z]##' >> /scratch/jw5478/FalconProject/Projects/RefGenome8/NucVar/Comparative/Kestrel_Alignments/Consensus/VCFs/Phased/"$s"-v-Kestrel100KBhap.dip.norm.snv.phased.vcf
bgzip /scratch/jw5478/FalconProject/Projects/RefGenome8/NucVar/Comparative/Kestrel_Alignments/Consensus/VCFs/Phased/"$s"-v-Kestrel100KBhap.dip.norm.snv.phased.vcf
bcftools index /scratch/jw5478/FalconProject/Projects/RefGenome8/NucVar/Comparative/Kestrel_Alignments/Consensus/VCFs/Phased/"$s"-v-Kestrel100KBhap.dip.norm.snv.phased.vcf.gz
cat /scratch/jw5478/FalconProject/Projects/RefGenome8/SuperNovaOut/16KBph2/16KBph2Mod/PH2_100kbRef/Kestrel_16KBph2.100KB.haploid.fasta | bcftools consensus /scratch/jw5478/FalconProject/Projects/RefGenome8/NucVar/Comparative/Kestrel_Alignments/Consensus/VCFs/Phased/"$s"-v-Kestrel100KBhap.dip.norm.snv.phased.vcf.gz > /scratch/jw5478/FalconProject/Projects/RefGenome8/NucVar/Comparative/Kestrel_Alignments/Consensus/Genomes/"$s"_Kest100KBhap.dip_con.fasta
}

for s in A D B FpBSx77 C E F
do
consensus_vcf &
done

zcat /scratch/jw5478/FalconProject/Projects/RefGenome8/NucVar/Comparative/Kestrel_Alignments/VCFs/Diploid/Kestrel-v-Kestrel100KBhap.dip.norm.vcf.gz  | grep "#" > /scratch/jw5478/FalconProject/Projects/RefGenome8/NucVar/Comparative/Kestrel_Alignments/Consensus/VCFs/Kestrel-v-Kestrel100KBhap.dip.norm.snv.vcf
zcat /scratch/jw5478/FalconProject/Projects/RefGenome8/NucVar/Comparative/Kestrel_Alignments/VCFs/Diploid/Kestrel-v-Kestrel100KBhap.dip.norm.vcf.gz  | grep -v "#" | grep "SNV" | awk 'length($4)==1 && length($5)==1{print $0}' | awk 'BEGIN{OFS=FS="\t"}{print $1 OFS $2 OFS $3 OFS $4 OFS $4"|"$5 OFS $6 OFS $7 OFS $8}' | perl -pe 's#A\|C#M#' | perl -pe 's#C\|A#M#' | perl -pe 's#A\|G#R#' | perl -pe 's#G\|A#R#' | perl -pe 's#A\|T#W#' | perl -pe 's#T\|A#W#' | perl -pe 's#C\|G#S#' | perl -pe 's#G\|C#S#' | perl -pe 's#C\|T#Y#' | perl -pe 's#T\|C#Y#' | perl -pe 's#G\|T#K#' | perl -pe 's#T\|G#K#' >> /scratch/jw5478/FalconProject/Projects/RefGenome8/NucVar/Comparative/Kestrel_Alignments/Consensus/VCFs/Kestrel-v-Kestrel100KBhap.dip.norm.snv.vcf
bgzip /scratch/jw5478/FalconProject/Projects/RefGenome8/NucVar/Comparative/Kestrel_Alignments/Consensus/VCFs/Kestrel-v-Kestrel100KBhap.dip.norm.snv.vcf
bcftools index /scratch/jw5478/FalconProject/Projects/RefGenome8/NucVar/Comparative/Kestrel_Alignments/Consensus/VCFs/Kestrel-v-Kestrel100KBhap.dip.norm.snv.vcf.gz
cat /scratch/jw5478/FalconProject/Projects/RefGenome8/SuperNovaOut/16KBph2/16KBph2Mod/PH2_100kbRef/Kestrel_16KBph2.100KB.haploid.fasta | bcftools consensus /scratch/jw5478/FalconProject/Projects/RefGenome8/NucVar/Comparative/Kestrel_Alignments/Consensus/VCFs/Kestrel-v-Kestrel100KBhap.dip.norm.snv.vcf.gz > /scratch/jw5478/FalconProject/Projects/RefGenome8/NucVar/Comparative/Kestrel_Alignments/Consensus/Genomes/Kest2_Kest100KBhap.dip_con.fasta
wait

#Make gVCFs of each consensus
DATE=`date '+ %Y%m%d'`

rm -r /scratch/jw5478/FalconProject/Projects/RefGenome8/NucVar/Comparative/Kestrel_Alignments/Consensus/Genomes/gVCFs
mkdir /scratch/jw5478/FalconProject/Projects/RefGenome8/NucVar/Comparative/Kestrel_Alignments/Consensus/Genomes/gVCFs

function make_gvcf {
echo "##fileformat=VCFv4.2" > /scratch/jw5478/FalconProject/Projects/RefGenome8/NucVar/Comparative/Kestrel_Alignments/Consensus/Genomes/gVCFs/"$s"_16KBph2.Kest100KBhap.dip_con.gvcf
echo "##fileDate=$DATE" >> /scratch/jw5478/FalconProject/Projects/RefGenome8/NucVar/Comparative/Kestrel_Alignments/Consensus/Genomes/gVCFs/"$s"_16KBph2.Kest100KBhap.dip_con.gvcf
echo "##reference=/scratch/jw5478/FalconProject/Projects/RefGenome8/SuperNovaOut/16KBph2/16KBph2Mod/PH2_100kbRef/"$s"_16KBph2.100KB.haploid.fasta" >> /scratch/jw5478/FalconProject/Projects/RefGenome8/NucVar/Comparative/Kestrel_Alignments/Consensus/Genomes/gVCFs/"$s"_16KBph2.Kest100KBhap.dip_con.gvcf

SCAFFOLDS=`awk '{print $1}' /scratch/jw5478/FalconProject/Projects/RefGenome8/NucVar/Comparative/Kestrel_Alignments/Kestrel_16KBph2.100KB.haploid.fasta.fai | sort -k1,1V | uniq`

for n in $SCAFFOLDS
do
LENGTH=`grep -P "^$n" /scratch/jw5478/FalconProject/Projects/RefGenome8/NucVar/Comparative/Kestrel_Alignments/Kestrel_16KBph2.100KB.haploid.fasta.fai | awk '{print $2}'`
echo "##contig=<ID=$n>" >> /scratch/jw5478/FalconProject/Projects/RefGenome8/NucVar/Comparative/Kestrel_Alignments/Consensus/Genomes/gVCFs/"$s"_16KBph2.Kest100KBhap.dip_con.gvcf
sed -i "s%##contig=<ID=$n>%##contig=<ID=$n,length=$LENGTH>%" /scratch/jw5478/FalconProject/Projects/RefGenome8/NucVar/Comparative/Kestrel_Alignments/Consensus/Genomes/gVCFs/"$s"_16KBph2.Kest100KBhap.dip_con.gvcf
done

echo "##INFO=<ID=SNV,Number=0,Type=Flag,Description=\"Indicates that the variant is a SNV.\"" >> /scratch/jw5478/FalconProject/Projects/RefGenome8/NucVar/Comparative/Kestrel_Alignments/Consensus/Genomes/gVCFs/"$s"_16KBph2.Kest100KBhap.dip_con.gvcf
echo "##INFO=<ID=INSERTION,Number=0,Type=Flag,Description=\"Indicates that the variant is an INSERTION releative to refernce genome.\"" >> /scratch/jw5478/FalconProject/Projects/RefGenome8/NucVar/Comparative/Kestrel_Alignments/Consensus/Genomes/gVCFs/"$s"_16KBph2.Kest100KBhap.dip_con.gvcf
echo "##INFO=<ID=DELETION,Number=0,Type=Flag,Description=\"Indicates that the variant is a DELETION relative to the query sequence.\"" >> /scratch/jw5478/FalconProject/Projects/RefGenome8/NucVar/Comparative/Kestrel_Alignments/Consensus/Genomes/gVCFs/"$s"_16KBph2.Kest100KBhap.dip_con.gvcf
echo "#CHROM  POS     ID      REF     ALT     QUAL    FILTER  INFO" >> /scratch/jw5478/FalconProject/Projects/RefGenome8/NucVar/Comparative/Kestrel_Alignments/Consensus/Genomes/gVCFs/"$s"_16KBph2.Kest100KBhap.dip_con.gvcf

perl -pe 's#(>[0-9]+_[1-2]).*#$1#' /scratch/jw5478/FalconProject/Projects/RefGenome8/NucVar/Comparative/Kestrel_Alignments/Consensus/Genomes/"$s"_Kest100KBhap.dip_con.fasta | perl -pe 's#([a-zA-Z])#$1\n#g' | awk 'BEGIN{OFS=FS="\t"}/>/{Length=length($0); Scaff=substr($0,2,Length); Count=1; next}$0!=""{print Scaff OFS  Count OFS "." OFS $1 OFS $1 OFS "." OFS "." OFS "REF"; Count=Count+1}' >> /scratch/jw5478/FalconProject/Projects/RefGenome8/NucVar/Comparative/Kestrel_Alignments/Consensus/Genomes/gVCFs/"$s"_16KBph2.Kest100KBhap.dip_con.gvcf
bgzip /scratch/jw5478/FalconProject/Projects/RefGenome8/NucVar/Comparative/Kestrel_Alignments/Consensus/Genomes/gVCFs/"$s"_16KBph2.Kest100KBhap.dip_con.gvcf
bcftools index /scratch/jw5478/FalconProject/Projects/RefGenome8/NucVar/Comparative/Kestrel_Alignments/Consensus/Genomes/gVCFs/"$s"_16KBph2.Kest100KBhap.dip_con.gvcf.gz
}
for s in A D B FpBSx77 C E F Kest2
do
make_gvcf &
done
wait

rm -r /scratch/jw5478/FalconProject/Projects/RefGenome8/NucVar/Comparative/Kestrel_Alignments/Consensus/Genomes/gVCFs/VarialbeSites
mkdir /scratch/jw5478/FalconProject/Projects/RefGenome8/NucVar/Comparative/Kestrel_Alignments/Consensus/Genomes/gVCFs/VarialbeSites

for s in A D B FpBSx77 C E F Kest2
do
bcftools isec --nfiles=1 -c none -w 1 -p /scratch/jw5478/FalconProject/Projects/RefGenome8/NucVar/Comparative/Kestrel_Alignments/Consensus/Genomes/gVCFs/VarialbeSites/"$s" /scratch/jw5478/FalconProject/Projects/RefGenome8/NucVar/Comparative/Kestrel_Alignments/Consensus/Genomes/gVCFs/"$s"_16KBph2.Kest100KBhap.dip_con.gvcf.gz  /scratch/jw5478/FalconProject/Projects/RefGenome8/NucVar/Comparative/Kestrel_Alignments/Consensus/Genomes/GC/ConservedSites.vcf.gz &
done
wait

function bgzip_it {
bgzip /scratch/jw5478/FalconProject/Projects/RefGenome8/NucVar/Comparative/Kestrel_Alignments/Consensus/Genomes/gVCFs/VarialbeSites/"$s"/0000.vcf 
bcftools index /scratch/jw5478/FalconProject/Projects/RefGenome8/NucVar/Comparative/Kestrel_Alignments/Consensus/Genomes/gVCFs/VarialbeSites/"$s"/0000.vcf.gz
}

for s in A D B FpBSx77 C E F Kest2
do
bgzip_it &
done
wait

rm /scratch/jw5478/FalconProject/Projects/RefGenome8/NucVar/Comparative/Kestrel_Alignments/Consensus/Alignments/MA_Kest100KBhap.VarSite_dip_con.vs.fasta
for s in A D B FpBSx77 C E F Kest2
do
echo ">$s.genome" >> /scratch/jw5478/FalconProject/Projects/RefGenome8/NucVar/Comparative/Kestrel_Alignments/Consensus/Alignments/MA_Kest100KBhap.VarSite_dip_con.vs.fasta
zcat /scratch/jw5478/FalconProject/Projects/RefGenome8/NucVar/Comparative/Kestrel_Alignments/Consensus/Genomes/gVCFs/VarialbeSites/"$s"/0000.vcf.gz | grep -v "^#" | awk '{print $5}' | perl -pe -chomp >> /scratch/jw5478/FalconProject/Projects/RefGenome8/NucVar/Comparative/Kestrel_Alignments/Consensus/Alignments/MA_Kest100KBhap.VarSite_dip_con.vs.fasta
echo -e "\n" >> /scratch/jw5478/FalconProject/Projects/RefGenome8/NucVar/Comparative/Kestrel_Alignments/Consensus/Alignments/MA_Kest100KBhap.VarSite_dip_con.vs.fasta
done

java -cp /home/jw5478/Executables/Programs/readseq.jar run -inform=8 -f=17 -p /scratch/jw5478/FalconProject/Projects/RefGenome8/NucVar/Comparative/Kestrel_Alignments/Consensus/Alignments/MA_Kest100KBhap.VarSite_dip_con.vs.fasta > /scratch/jw5478/FalconProject/Projects/RefGenome8/NucVar/Comparative/Kestrel_Alignments/Consensus/Alignments/MA_Kest100KBhap.VarSite_dip_con.vs.nexus
java -cp /home/jw5478/Executables/Programs/readseq.jar run -inform=8 -f=12 -p /scratch/jw5478/FalconProject/Projects/RefGenome8/NucVar/Comparative/Kestrel_Alignments/Consensus/Alignments/MA_Kest100KBhap.VarSite_dip_con.vs.fasta > /scratch/jw5478/FalconProject/Projects/RefGenome8/NucVar/Comparative/Kestrel_Alignments/Consensus/Alignments/MA_Kest100KBhap.VarSite_dip_con.vs.phylip
================================================
#Script to submit script "KestrelCongn_AlignVSconMA.bash", to build consensus genomes for each genome based on the kestrel alignment and produce alignments of only the variable sites
dos2unix /scratch/jw5478/FalconProject/Projects/RefGenome8/Scripts/NucVar/Phylogeny/KestrelCongn_AlignVSconMA.bash
cd /scratch/jw5478/FalconProject/Projects/RefGenome8/Scripts/NucVar/Phylogeny/Submissions/
chmod +x /scratch/jw5478/FalconProject/Projects/RefGenome8/Scripts/NucVar/Phylogeny/KestrelCongn_AlignVSconMA.bash
sbatch /scratch/jw5478/FalconProject/Projects/RefGenome8/Scripts/NucVar/Phylogeny/KestrelCongn_AlignVSconMA.bash
~~~~~~~~~~~~~~~~~~~~~~~~~~~~~~~~~~~~~~~~~~~~~~~~
#Script to build RAxML phylogeny from alignments of variables sites across eight falcon genomes
nano /scratch/jw5478/FalconProject/Projects/RefGenome8/Scripts/NucVar/Phylogeny/Ref8_RAxML.bash
================================================
#!/bin/bash
#SBATCH --time=168:00:00
#SBATCH --mem=118GB
#SBATCH -p serial
# Set number of nodes to run
#SBATCH --nodes=1
# Set number of tasks to run
#SBATCH --ntasks=28
# Set number of cores per task (default is 1)
#SBATCH --cpus-per-task=1
# Output and error files
#SBATCH -o job.%J.out

rm -r /scratch/jw5478/FalconProject/Projects/RefGenome8/NucVar/Phylogeny/RAxML
mkdir /scratch/jw5478/FalconProject/Projects/RefGenome8/NucVar/Phylogeny/RAxML
cd /scratch/jw5478/FalconProject/Projects/RefGenome8/NucVar/Phylogeny/RAxML
cp /scratch/jw5478/FalconProject/Projects/RefGenome8/NucVar/Comparative/Kestrel_Alignments/Consensus/Alignments/MA_Kest100KBhap.VarSite_dip_con.vs.phylip /scratch/jw5478/FalconProject/Projects/RefGenome8/NucVar/Phylogeny/RAxML/MA_Kest100KBhap.VarSite_dip_con.vs.phylip
/home/jw5478/Executables/Programs/standard-RAxML/raxmlHPC-PTHREADS -s /scratch/jw5478/FalconProject/Projects/RefGenome8/NucVar/Phylogeny/RAxML/MA_Kest100KBhap.VarSite_dip_con.vs.phylip -p 31415927 -o Kest2_geno -n Ref8T1 -m GTRGAMMA -T 28
/home/jw5478/Executables/Programs/standard-RAxML/raxmlHPC-PTHREADS -s /scratch/jw5478/FalconProject/Projects/RefGenome8/NucVar/Phylogeny/RAxML/MA_Kest100KBhap.VarSite_dip_con.vs.phylip -p 31415927 -o Kest2_geno -n Ref8T2 -m GTRGAMMA -b 271828 -# 1000 -T 28
/home/jw5478/Executables/Programs/standard-RAxML/raxmlHPC-PTHREADS -s /scratch/jw5478/FalconProject/Projects/RefGenome8/NucVar/Phylogeny/RAxML/MA_Kest100KBhap.VarSite_dip_con.vs.phylip -f b -t RAxML_bestTree.Ref8T1 -z RAxML_bootstrap.Ref8T2 -p 31415927 -o Kest2_geno -n Ref8T3 -m GTRGAMMA
================================================
#Script to submit script "Phylogeny/Ref8_RAxML.bash", to build RAxML phylogeny from alignments of variables sites across eight falcon genomes
cd /scratch/jw5478/FalconProject/Projects/RefGenome8/Scripts/NucVar/Phylogeny/Submissions
chmod +x /scratch/jw5478/FalconProject/Projects/RefGenome8/Scripts/NucVar/Phylogeny/Ref8_RAxML.bash
sbatch /scratch/jw5478/FalconProject/Projects/RefGenome8/Scripts/NucVar/Phylogeny/Ref8_RAxML.bash
~~~~~~~~~~~~~~~~~~~~~~~~~~~~~~~~~~~~~~~~~~~~~~~~
#Converting output of RAxML tree of falcon genome variables sites to Newick format
perl -pe 's#(:0\.[0-9]+)\[([0-9]+)+\]#$2$1#g' /scratch/jw5478/FalconProject/Projects/RefGenome8/NucVar/Phylogeny/RAxML/RAxML_bipartitionsBranchLabels.Ref8T3 > /scratch/jw5478/FalconProject/Projects/RefGenome8/NucVar/Phylogeny/RAxML/Ref8Gamma_RAxML_bipartitionsBranchLabels.tre
cp /scratch/jw5478/FalconProject/Projects/RefGenome8/NucVar/Phylogeny/RAxML/RAxML_bipartitionsBranchLabels.Ref8T3 /scratch/jw5478/FalconProject/Projects/RefGenome8/NucVar/Phylogeny/RAxML/Ref8Gamma_RAxML_bipartitionsBranchLabels.nwk
~~~~~~~~~~~~~~~~~~~~~~~~~~~~~~~~~~~~~~~~~~~~~~~~
#Script to make tree ultrametric and time scaled
nano /scratch/jw5478/FalconProject/Projects/RefGenome8/Scripts/NucVar/Phylogeny/Ref8UltrametricPhylo.bash
================================================
#!/bin/bash
#SBATCH --time=168:00:00
#SBATCH --mem=118GB
#SBATCH -p serial
# Set number of nodes to run
#SBATCH --nodes=1
# Set number of tasks to run
#SBATCH --ntasks=28
# Set number of cores per task (default is 1)
#SBATCH --cpus-per-task=1
# Output and error files
#SBATCH -o job.%J.out


rm -r /scratch/jw5478/FalconProject/Projects/RefGenome8/NucVar/Phylogeny/RAxML/Ulrametric
mkdir /scratch/jw5478/FalconProject/Projects/RefGenome8/NucVar/Phylogeny/RAxML/Ulrametric

echo "#NEXUS" > /scratch/jw5478/FalconProject/Projects/RefGenome8/NucVar/Phylogeny/RAxML/Ulrametric/Ref8Gamma_RAxML_bipartitionsBranchLabels.ultrametric.rs8_ctl
echo "begin trees;" >> /scratch/jw5478/FalconProject/Projects/RefGenome8/NucVar/Phylogeny/RAxML/Ulrametric/Ref8Gamma_RAxML_bipartitionsBranchLabels.ultrametric.rs8_ctl
echo "tree Ref8 =" $(cat /scratch/jw5478/FalconProject/Projects/RefGenome8/NucVar/Phylogeny/RAxML/Ref8Gamma_RAxML_bipartitionsBranchLabels.tre) >> /scratch/jw5478/FalconProject/Projects/RefGenome8/NucVar/Phylogeny/RAxML/Ulrametric/Ref8Gamma_RAxML_bipartitionsBranchLabels.ultrametric.rs8_ctl
echo "End;" >> /scratch/jw5478/FalconProject/Projects/RefGenome8/NucVar/Phylogeny/RAxML/Ulrametric/Ref8Gamma_RAxML_bipartitionsBranchLabels.ultrametric.rs8_ctl
echo "begin rates;" >> /scratch/jw5478/FalconProject/Projects/RefGenome8/NucVar/Phylogeny/RAxML/Ulrametric/Ref8Gamma_RAxML_bipartitionsBranchLabels.ultrametric.rs8_ctl
echo "blformat lengths=persite nsites=28479719 ultrametric=no round=yes;" >> /scratch/jw5478/FalconProject/Projects/RefGenome8/NucVar/Phylogeny/RAxML/Ulrametric/Ref8Gamma_RAxML_bipartitionsBranchLabels.ultrametric.rs8_ctl
echo "collapse;" >> /scratch/jw5478/FalconProject/Projects/RefGenome8/NucVar/Phylogeny/RAxML/Ulrametric/Ref8Gamma_RAxML_bipartitionsBranchLabels.ultrametric.rs8_ctl
echo "mrca Kestrel A_genome Kest2_geno;" >> /scratch/jw5478/FalconProject/Projects/RefGenome8/NucVar/Phylogeny/RAxML/Ulrametric/Ref8Gamma_RAxML_bipartitionsBranchLabels.ultrametric.rs8_ctl
echo "fixage taxon=Kestrel age=7246;" >> /scratch/jw5478/FalconProject/Projects/RefGenome8/NucVar/Phylogeny/RAxML/Ulrametric/Ref8Gamma_RAxML_bipartitionsBranchLabels.ultrametric.rs8_ctl
echo "divtime method=pl algorithm=tn cvStart=0 cvInc=0.5 cvNum=8 crossv=yes;" >> /scratch/jw5478/FalconProject/Projects/RefGenome8/NucVar/Phylogeny/RAxML/Ulrametric/Ref8Gamma_RAxML_bipartitionsBranchLabels.ultrametric.rs8_ctl
echo "describe plot=chronogram;" >> /scratch/jw5478/FalconProject/Projects/RefGenome8/NucVar/Phylogeny/RAxML/Ulrametric/Ref8Gamma_RAxML_bipartitionsBranchLabels.ultrametric.rs8_ctl
echo "describe plot=tree_description;" >> /scratch/jw5478/FalconProject/Projects/RefGenome8/NucVar/Phylogeny/RAxML/Ulrametric/Ref8Gamma_RAxML_bipartitionsBranchLabels.ultrametric.rs8_ctl
echo "end;" >> /scratch/jw5478/FalconProject/Projects/RefGenome8/NucVar/Phylogeny/RAxML/Ulrametric/Ref8Gamma_RAxML_bipartitionsBranchLabels.ultrametric.rs8_ctl
/project/jw5478/Programs/r8s1.81/src/r8s -b -f /scratch/jw5478/FalconProject/Projects/RefGenome8/NucVar/Phylogeny/RAxML/Ulrametric/Ref8Gamma_RAxML_bipartitionsBranchLabels.ultrametric.rs8_ctl > /scratch/jw5478/FalconProject/Projects/RefGenome8/NucVar/Phylogeny/RAxML/Ulrametric/Ref8Gamma_RAxML_bipartitionsBranchLabels.r8s
tail -1 /scratch/jw5478/FalconProject/Projects/RefGenome8/NucVar/Phylogeny/RAxML/Ulrametric/Ref8Gamma_RAxML_bipartitionsBranchLabels.r8s > /scratch/jw5478/FalconProject/Projects/RefGenome8/NucVar/Phylogeny/RAxML/Ulrametric/Ref8Gamma_RAxML_bipartitionsBranchLabels.tre
sed -i 's#A_genome#Lanner#g' /scratch/jw5478/FalconProject/Projects/RefGenome8/NucVar/Phylogeny/RAxML/Ulrametric/Ref8Gamma_RAxML_bipartitionsBranchLabels.tre
sed -i 's#B_genome#Barbay#g' /scratch/jw5478/FalconProject/Projects/RefGenome8/NucVar/Phylogeny/RAxML/Ulrametric/Ref8Gamma_RAxML_bipartitionsBranchLabels.tre
sed -i 's#C_genome#Peregrine#g' /scratch/jw5478/FalconProject/Projects/RefGenome8/NucVar/Phylogeny/RAxML/Ulrametric/Ref8Gamma_RAxML_bipartitionsBranchLabels.tre
sed -i 's#D_genome#Saker#g' /scratch/jw5478/FalconProject/Projects/RefGenome8/NucVar/Phylogeny/RAxML/Ulrametric/Ref8Gamma_RAxML_bipartitionsBranchLabels.tre
sed -i 's#E_genome#Gyr-1#g' /scratch/jw5478/FalconProject/Projects/RefGenome8/NucVar/Phylogeny/RAxML/Ulrametric/Ref8Gamma_RAxML_bipartitionsBranchLabels.tre
sed -i 's#F_genome#Gyr-2#g' /scratch/jw5478/FalconProject/Projects/RefGenome8/NucVar/Phylogeny/RAxML/Ulrametric/Ref8Gamma_RAxML_bipartitionsBranchLabels.tre
sed -i 's#FpBSx77_ge#Bl. Shaheen#g' /scratch/jw5478/FalconProject/Projects/RefGenome8/NucVar/Phylogeny/RAxML/Ulrametric/Ref8Gamma_RAxML_bipartitionsBranchLabels.tre
sed -i 's#Kest2_geno#Kestrel#g' /scratch/jw5478/FalconProject/Projects/RefGenome8/NucVar/Phylogeny/RAxML/Ulrametric/Ref8Gamma_RAxML_bipartitionsBranchLabels.tre
sed -i 's#Kestrel;#;#g' /scratch/jw5478/FalconProject/Projects/RefGenome8/NucVar/Phylogeny/RAxML/Ulrametric/Ref8Gamma_RAxML_bipartitionsBranchLabels.tre
================================================
#Script to submit script "Ref8UltrametricPhylo.bash", to make tree ultrametric and time scaled
cd /scratch/jw5478/FalconProject/Projects/RefGenome8/Scripts/NucVar/Phylogeny/Submissions
chmod +x /scratch/jw5478/FalconProject/Projects/RefGenome8/Scripts/NucVar/Phylogeny/Ref8UltrametricPhylo.bash
sbatch /scratch/jw5478/FalconProject/Projects/RefGenome8/Scripts/NucVar/Phylogeny/Ref8UltrametricPhylo.bash
~~~~~~~~~~~~~~~~~~~~~~~~~~~~~~~~~~~~~~~~~~~~~~~~
#Script to compile all shared variation by tree branch
/scratch/jw5478/FalconProject/Projects/RefGenome8/Scripts/NucVar/Phylogeny/PhyloCladeSharedVar.bash
================================================
#!/bin/bash
#SBATCH --time=168:00:00
#SBATCH --mem=118GB
#SBATCH -p serial
# Set number of nodes to run
#SBATCH --nodes=1
# Set number of tasks to run
#SBATCH --ntasks=28
# Set number of cores per task (default is 1)
#SBATCH --cpus-per-task=1
# Output and error files
#SBATCH -o job.%J.out

module purge
module load perl
module load gencore/1
module load gencore_variant_detection/1.0
module load gencore_annotation/1.0

rm -r /scratch/jw5478/FalconProject/Projects/RefGenome8/NucVar/Comparative/Kestrel_Alignments/SharedVariation/SharedSNV-INDELs/Branch
mkdir /scratch/jw5478/FalconProject/Projects/RefGenome8/NucVar/Comparative/Kestrel_Alignments/SharedVariation/SharedSNV-INDELs/Branch
mkdir /scratch/jw5478/FalconProject/Projects/RefGenome8/NucVar/Comparative/Kestrel_Alignments/SharedVariation/SharedSNV-INDELs/Branch/VCFs

function make_snv_vcf {
f=`echo $v | perl -pe 's#.*/##g' | perl -pe 's#vcf.gz##'`
zcat $v | grep "#" > /scratch/jw5478/FalconProject/Projects/RefGenome8/NucVar/Comparative/Kestrel_Alignments/SharedVariation/SharedSNV-INDELs/Branch/VCFs/"$f"snv.vcf
zcat $v | grep -v "#" | grep "SNV" >> /scratch/jw5478/FalconProject/Projects/RefGenome8/NucVar/Comparative/Kestrel_Alignments/SharedVariation/SharedSNV-INDELs/Branch/VCFs/"$f"snv.vcf
bgzip /scratch/jw5478/FalconProject/Projects/RefGenome8/NucVar/Comparative/Kestrel_Alignments/SharedVariation/SharedSNV-INDELs/Branch/VCFs/"$f"snv.vcf
bcftools index /scratch/jw5478/FalconProject/Projects/RefGenome8/NucVar/Comparative/Kestrel_Alignments/SharedVariation/SharedSNV-INDELs/Branch/VCFs/"$f"snv.vcf.gz
}
function make_deletion_vcf {
f=`echo $v | perl -pe 's#.*/##g' | perl -pe 's#vcf.gz##'`
zcat $v | grep "#" > /scratch/jw5478/FalconProject/Projects/RefGenome8/NucVar/Comparative/Kestrel_Alignments/SharedVariation/SharedSNV-INDELs/Branch/VCFs/"$f"deletion.vcf
zcat $v | grep -v "#" | grep "DELETION" >> /scratch/jw5478/FalconProject/Projects/RefGenome8/NucVar/Comparative/Kestrel_Alignments/SharedVariation/SharedSNV-INDELs/Branch/VCFs/"$f"deletion.vcf
bgzip /scratch/jw5478/FalconProject/Projects/RefGenome8/NucVar/Comparative/Kestrel_Alignments/SharedVariation/SharedSNV-INDELs/Branch/VCFs/"$f"deletion.vcf
bcftools index /scratch/jw5478/FalconProject/Projects/RefGenome8/NucVar/Comparative/Kestrel_Alignments/SharedVariation/SharedSNV-INDELs/Branch/VCFs/"$f"deletion.vcf.gz
}
function make_insertion_vcf {
f=`echo $v | perl -pe 's#.*/##g' | perl -pe 's#vcf.gz##'`
zcat $v | grep "#" > /scratch/jw5478/FalconProject/Projects/RefGenome8/NucVar/Comparative/Kestrel_Alignments/SharedVariation/SharedSNV-INDELs/Branch/VCFs/"$f"insertion.vcf
zcat $v | grep -v "#" | grep "INSERTION" >> /scratch/jw5478/FalconProject/Projects/RefGenome8/NucVar/Comparative/Kestrel_Alignments/SharedVariation/SharedSNV-INDELs/Branch/VCFs/"$f"insertion.vcf
bgzip /scratch/jw5478/FalconProject/Projects/RefGenome8/NucVar/Comparative/Kestrel_Alignments/SharedVariation/SharedSNV-INDELs/Branch/VCFs/"$f"insertion.vcf
bcftools index /scratch/jw5478/FalconProject/Projects/RefGenome8/NucVar/Comparative/Kestrel_Alignments/SharedVariation/SharedSNV-INDELs/Branch/VCFs/"$f"insertion.vcf.gz
}

for v in $(ls /scratch/jw5478/FalconProject/Projects/RefGenome8/NucVar/Comparative/Kestrel_Alignments/VCFs/Diploid/*-v-Kestrel100KBhap.dip.norm.vcf.gz)
do
make_snv_vcf &
make_deletion_vcf &
make_insertion_vcf &
done
wait

#make large falcon
mkdir /scratch/jw5478/FalconProject/Projects/RefGenome8/NucVar/Comparative/Kestrel_Alignments/SharedVariation/SharedSNV-INDELs/Branch/Large
bcftools isec --nfiles=7 -w 1 -c none -p /scratch/jw5478/FalconProject/Projects/RefGenome8/NucVar/Comparative/Kestrel_Alignments/SharedVariation/SharedSNV-INDELs/Branch/Large/SNV /scratch/jw5478/FalconProject/Projects/RefGenome8/NucVar/Comparative/Kestrel_Alignments/SharedVariation/SharedSNV-INDELs/Branch/VCFs/A-v-Kestrel100KBhap.dip.norm.snv.vcf.gz /scratch/jw5478/FalconProject/Projects/RefGenome8/NucVar/Comparative/Kestrel_Alignments/SharedVariation/SharedSNV-INDELs/Branch/VCFs/B-v-Kestrel100KBhap.dip.norm.snv.vcf.gz /scratch/jw5478/FalconProject/Projects/RefGenome8/NucVar/Comparative/Kestrel_Alignments/SharedVariation/SharedSNV-INDELs/Branch/VCFs/C-v-Kestrel100KBhap.dip.norm.snv.vcf.gz /scratch/jw5478/FalconProject/Projects/RefGenome8/NucVar/Comparative/Kestrel_Alignments/SharedVariation/SharedSNV-INDELs/Branch/VCFs/D-v-Kestrel100KBhap.dip.norm.snv.vcf.gz /scratch/jw5478/FalconProject/Projects/RefGenome8/NucVar/Comparative/Kestrel_Alignments/SharedVariation/SharedSNV-INDELs/Branch/VCFs/E-v-Kestrel100KBhap.dip.norm.snv.vcf.gz /scratch/jw5478/FalconProject/Projects/RefGenome8/NucVar/Comparative/Kestrel_Alignments/SharedVariation/SharedSNV-INDELs/Branch/VCFs/F-v-Kestrel100KBhap.dip.norm.snv.vcf.gz /scratch/jw5478/FalconProject/Projects/RefGenome8/NucVar/Comparative/Kestrel_Alignments/SharedVariation/SharedSNV-INDELs/Branch/VCFs/FpBSx77-v-Kestrel100KBhap.dip.norm.snv.vcf.gz &
bcftools isec --nfiles=7 -w 1 -c none -p /scratch/jw5478/FalconProject/Projects/RefGenome8/NucVar/Comparative/Kestrel_Alignments/SharedVariation/SharedSNV-INDELs/Branch/Large/Deletion /scratch/jw5478/FalconProject/Projects/RefGenome8/NucVar/Comparative/Kestrel_Alignments/SharedVariation/SharedSNV-INDELs/Branch/VCFs/A-v-Kestrel100KBhap.dip.norm.deletion.vcf.gz /scratch/jw5478/FalconProject/Projects/RefGenome8/NucVar/Comparative/Kestrel_Alignments/SharedVariation/SharedSNV-INDELs/Branch/VCFs/B-v-Kestrel100KBhap.dip.norm.deletion.vcf.gz /scratch/jw5478/FalconProject/Projects/RefGenome8/NucVar/Comparative/Kestrel_Alignments/SharedVariation/SharedSNV-INDELs/Branch/VCFs/C-v-Kestrel100KBhap.dip.norm.deletion.vcf.gz /scratch/jw5478/FalconProject/Projects/RefGenome8/NucVar/Comparative/Kestrel_Alignments/SharedVariation/SharedSNV-INDELs/Branch/VCFs/D-v-Kestrel100KBhap.dip.norm.deletion.vcf.gz /scratch/jw5478/FalconProject/Projects/RefGenome8/NucVar/Comparative/Kestrel_Alignments/SharedVariation/SharedSNV-INDELs/Branch/VCFs/E-v-Kestrel100KBhap.dip.norm.deletion.vcf.gz /scratch/jw5478/FalconProject/Projects/RefGenome8/NucVar/Comparative/Kestrel_Alignments/SharedVariation/SharedSNV-INDELs/Branch/VCFs/F-v-Kestrel100KBhap.dip.norm.deletion.vcf.gz /scratch/jw5478/FalconProject/Projects/RefGenome8/NucVar/Comparative/Kestrel_Alignments/SharedVariation/SharedSNV-INDELs/Branch/VCFs/FpBSx77-v-Kestrel100KBhap.dip.norm.deletion.vcf.gz &
bcftools isec --nfiles=7 -w 1 -c none -p /scratch/jw5478/FalconProject/Projects/RefGenome8/NucVar/Comparative/Kestrel_Alignments/SharedVariation/SharedSNV-INDELs/Branch/Large/Insertion /scratch/jw5478/FalconProject/Projects/RefGenome8/NucVar/Comparative/Kestrel_Alignments/SharedVariation/SharedSNV-INDELs/Branch/VCFs/A-v-Kestrel100KBhap.dip.norm.insertion.vcf.gz /scratch/jw5478/FalconProject/Projects/RefGenome8/NucVar/Comparative/Kestrel_Alignments/SharedVariation/SharedSNV-INDELs/Branch/VCFs/B-v-Kestrel100KBhap.dip.norm.insertion.vcf.gz /scratch/jw5478/FalconProject/Projects/RefGenome8/NucVar/Comparative/Kestrel_Alignments/SharedVariation/SharedSNV-INDELs/Branch/VCFs/C-v-Kestrel100KBhap.dip.norm.insertion.vcf.gz /scratch/jw5478/FalconProject/Projects/RefGenome8/NucVar/Comparative/Kestrel_Alignments/SharedVariation/SharedSNV-INDELs/Branch/VCFs/D-v-Kestrel100KBhap.dip.norm.insertion.vcf.gz /scratch/jw5478/FalconProject/Projects/RefGenome8/NucVar/Comparative/Kestrel_Alignments/SharedVariation/SharedSNV-INDELs/Branch/VCFs/E-v-Kestrel100KBhap.dip.norm.insertion.vcf.gz /scratch/jw5478/FalconProject/Projects/RefGenome8/NucVar/Comparative/Kestrel_Alignments/SharedVariation/SharedSNV-INDELs/Branch/VCFs/F-v-Kestrel100KBhap.dip.norm.insertion.vcf.gz /scratch/jw5478/FalconProject/Projects/RefGenome8/NucVar/Comparative/Kestrel_Alignments/SharedVariation/SharedSNV-INDELs/Branch/VCFs/FpBSx77-v-Kestrel100KBhap.dip.norm.insertion.vcf.gz &
wait
bgzip --threads 8 /scratch/jw5478/FalconProject/Projects/RefGenome8/NucVar/Comparative/Kestrel_Alignments/SharedVariation/SharedSNV-INDELs/Branch/Large/SNV/0000.vcf &
bgzip --threads 8 /scratch/jw5478/FalconProject/Projects/RefGenome8/NucVar/Comparative/Kestrel_Alignments/SharedVariation/SharedSNV-INDELs/Branch/Large/Deletion/0000.vcf &
bgzip --threads 8 /scratch/jw5478/FalconProject/Projects/RefGenome8/NucVar/Comparative/Kestrel_Alignments/SharedVariation/SharedSNV-INDELs/Branch/Large/Insertion/0000.vcf &
wait
bcftools index /scratch/jw5478/FalconProject/Projects/RefGenome8/NucVar/Comparative/Kestrel_Alignments/SharedVariation/SharedSNV-INDELs/Branch/Large/SNV/0000.vcf.gz &
bcftools index /scratch/jw5478/FalconProject/Projects/RefGenome8/NucVar/Comparative/Kestrel_Alignments/SharedVariation/SharedSNV-INDELs/Branch/Large/Deletion/0000.vcf.gz &
bcftools index /scratch/jw5478/FalconProject/Projects/RefGenome8/NucVar/Comparative/Kestrel_Alignments/SharedVariation/SharedSNV-INDELs/Branch/Large/Insertion/0000.vcf.gz &
wait

#make Kestrel
mkdir /scratch/jw5478/FalconProject/Projects/RefGenome8/NucVar/Comparative/Kestrel_Alignments/SharedVariation/SharedSNV-INDELs/Branch/Kestrel
bcftools isec --nfiles=1 -w 1 -c none -p /scratch/jw5478/FalconProject/Projects/RefGenome8/NucVar/Comparative/Kestrel_Alignments/SharedVariation/SharedSNV-INDELs/Branch/Kestrel/SNV/ /scratch/jw5478/FalconProject/Projects/RefGenome8/NucVar/Comparative/Kestrel_Alignments/SharedVariation/SharedSNV-INDELs/Branch/VCFs/Kestrel-v-Kestrel100KBhap.dip.norm.snv.vcf.gz /scratch/jw5478/FalconProject/Projects/RefGenome8/NucVar/Comparative/Kestrel_Alignments/SharedVariation/SharedSNV-INDELs/Branch/VCFs/A-v-Kestrel100KBhap.dip.norm.snv.vcf.gz /scratch/jw5478/FalconProject/Projects/RefGenome8/NucVar/Comparative/Kestrel_Alignments/SharedVariation/SharedSNV-INDELs/Branch/VCFs/B-v-Kestrel100KBhap.dip.norm.snv.vcf.gz /scratch/jw5478/FalconProject/Projects/RefGenome8/NucVar/Comparative/Kestrel_Alignments/SharedVariation/SharedSNV-INDELs/Branch/VCFs/C-v-Kestrel100KBhap.dip.norm.snv.vcf.gz /scratch/jw5478/FalconProject/Projects/RefGenome8/NucVar/Comparative/Kestrel_Alignments/SharedVariation/SharedSNV-INDELs/Branch/VCFs/D-v-Kestrel100KBhap.dip.norm.snv.vcf.gz /scratch/jw5478/FalconProject/Projects/RefGenome8/NucVar/Comparative/Kestrel_Alignments/SharedVariation/SharedSNV-INDELs/Branch/VCFs/E-v-Kestrel100KBhap.dip.norm.snv.vcf.gz /scratch/jw5478/FalconProject/Projects/RefGenome8/NucVar/Comparative/Kestrel_Alignments/SharedVariation/SharedSNV-INDELs/Branch/VCFs/F-v-Kestrel100KBhap.dip.norm.snv.vcf.gz /scratch/jw5478/FalconProject/Projects/RefGenome8/NucVar/Comparative/Kestrel_Alignments/SharedVariation/SharedSNV-INDELs/Branch/VCFs/FpBSx77-v-Kestrel100KBhap.dip.norm.snv.vcf.gz &
bcftools isec --nfiles=1 -w 1 -c none -p /scratch/jw5478/FalconProject/Projects/RefGenome8/NucVar/Comparative/Kestrel_Alignments/SharedVariation/SharedSNV-INDELs/Branch/Kestrel/Deletion /scratch/jw5478/FalconProject/Projects/RefGenome8/NucVar/Comparative/Kestrel_Alignments/SharedVariation/SharedSNV-INDELs/Branch/VCFs/Kestrel-v-Kestrel100KBhap.dip.norm.deletion.vcf.gz /scratch/jw5478/FalconProject/Projects/RefGenome8/NucVar/Comparative/Kestrel_Alignments/SharedVariation/SharedSNV-INDELs/Branch/VCFs/A-v-Kestrel100KBhap.dip.norm.deletion.vcf.gz /scratch/jw5478/FalconProject/Projects/RefGenome8/NucVar/Comparative/Kestrel_Alignments/SharedVariation/SharedSNV-INDELs/Branch/VCFs/B-v-Kestrel100KBhap.dip.norm.deletion.vcf.gz /scratch/jw5478/FalconProject/Projects/RefGenome8/NucVar/Comparative/Kestrel_Alignments/SharedVariation/SharedSNV-INDELs/Branch/VCFs/C-v-Kestrel100KBhap.dip.norm.deletion.vcf.gz /scratch/jw5478/FalconProject/Projects/RefGenome8/NucVar/Comparative/Kestrel_Alignments/SharedVariation/SharedSNV-INDELs/Branch/VCFs/D-v-Kestrel100KBhap.dip.norm.deletion.vcf.gz /scratch/jw5478/FalconProject/Projects/RefGenome8/NucVar/Comparative/Kestrel_Alignments/SharedVariation/SharedSNV-INDELs/Branch/VCFs/E-v-Kestrel100KBhap.dip.norm.deletion.vcf.gz /scratch/jw5478/FalconProject/Projects/RefGenome8/NucVar/Comparative/Kestrel_Alignments/SharedVariation/SharedSNV-INDELs/Branch/VCFs/F-v-Kestrel100KBhap.dip.norm.deletion.vcf.gz /scratch/jw5478/FalconProject/Projects/RefGenome8/NucVar/Comparative/Kestrel_Alignments/SharedVariation/SharedSNV-INDELs/Branch/VCFs/FpBSx77-v-Kestrel100KBhap.dip.norm.deletion.vcf.gz &
bcftools isec --nfiles=1 -w 1 -c none -p /scratch/jw5478/FalconProject/Projects/RefGenome8/NucVar/Comparative/Kestrel_Alignments/SharedVariation/SharedSNV-INDELs/Branch/Kestrel/Insertion /scratch/jw5478/FalconProject/Projects/RefGenome8/NucVar/Comparative/Kestrel_Alignments/SharedVariation/SharedSNV-INDELs/Branch/VCFs/Kestrel-v-Kestrel100KBhap.dip.norm.insertion.vcf.gz /scratch/jw5478/FalconProject/Projects/RefGenome8/NucVar/Comparative/Kestrel_Alignments/SharedVariation/SharedSNV-INDELs/Branch/VCFs/A-v-Kestrel100KBhap.dip.norm.insertion.vcf.gz /scratch/jw5478/FalconProject/Projects/RefGenome8/NucVar/Comparative/Kestrel_Alignments/SharedVariation/SharedSNV-INDELs/Branch/VCFs/B-v-Kestrel100KBhap.dip.norm.insertion.vcf.gz /scratch/jw5478/FalconProject/Projects/RefGenome8/NucVar/Comparative/Kestrel_Alignments/SharedVariation/SharedSNV-INDELs/Branch/VCFs/C-v-Kestrel100KBhap.dip.norm.insertion.vcf.gz /scratch/jw5478/FalconProject/Projects/RefGenome8/NucVar/Comparative/Kestrel_Alignments/SharedVariation/SharedSNV-INDELs/Branch/VCFs/D-v-Kestrel100KBhap.dip.norm.deletion.vcf.gz /scratch/jw5478/FalconProject/Projects/RefGenome8/NucVar/Comparative/Kestrel_Alignments/SharedVariation/SharedSNV-INDELs/Branch/VCFs/E-v-Kestrel100KBhap.dip.norm.insertion.vcf.gz /scratch/jw5478/FalconProject/Projects/RefGenome8/NucVar/Comparative/Kestrel_Alignments/SharedVariation/SharedSNV-INDELs/Branch/VCFs/F-v-Kestrel100KBhap.dip.norm.insertion.vcf.gz /scratch/jw5478/FalconProject/Projects/RefGenome8/NucVar/Comparative/Kestrel_Alignments/SharedVariation/SharedSNV-INDELs/Branch/VCFs/FpBSx77-v-Kestrel100KBhap.dip.norm.insertion.vcf.gz &
wait
bgzip --threads 8 /scratch/jw5478/FalconProject/Projects/RefGenome8/NucVar/Comparative/Kestrel_Alignments/SharedVariation/SharedSNV-INDELs/Branch/Kestrel/SNV/0000.vcf &
bgzip --threads 8 /scratch/jw5478/FalconProject/Projects/RefGenome8/NucVar/Comparative/Kestrel_Alignments/SharedVariation/SharedSNV-INDELs/Branch/Kestrel/Deletion/0000.vcf &
bgzip --threads 8 /scratch/jw5478/FalconProject/Projects/RefGenome8/NucVar/Comparative/Kestrel_Alignments/SharedVariation/SharedSNV-INDELs/Branch/Kestrel/Insertion/0000.vcf &
wait
bcftools index /scratch/jw5478/FalconProject/Projects/RefGenome8/NucVar/Comparative/Kestrel_Alignments/SharedVariation/SharedSNV-INDELs/Branch/Kestrel/SNV/0000.vcf.gz &
bcftools index /scratch/jw5478/FalconProject/Projects/RefGenome8/NucVar/Comparative/Kestrel_Alignments/SharedVariation/SharedSNV-INDELs/Branch/Kestrel/Deletion/0000.vcf.gz &
bcftools index /scratch/jw5478/FalconProject/Projects/RefGenome8/NucVar/Comparative/Kestrel_Alignments/SharedVariation/SharedSNV-INDELs/Branch/Kestrel/Insertion/0000.vcf.gz &
wait

#make Hierofalco
mkdir /scratch/jw5478/FalconProject/Projects/RefGenome8/NucVar/Comparative/Kestrel_Alignments/SharedVariation/SharedSNV-INDELs/Branch/Hierofalco
bcftools isec --nfiles=4 -w 1 -c none -p /scratch/jw5478/FalconProject/Projects/RefGenome8/NucVar/Comparative/Kestrel_Alignments/SharedVariation/SharedSNV-INDELs/Branch/Hierofalco/SNV /scratch/jw5478/FalconProject/Projects/RefGenome8/NucVar/Comparative/Kestrel_Alignments/SharedVariation/SharedSNV-INDELs/Branch/VCFs/A-v-Kestrel100KBhap.dip.norm.snv.vcf.gz /scratch/jw5478/FalconProject/Projects/RefGenome8/NucVar/Comparative/Kestrel_Alignments/SharedVariation/SharedSNV-INDELs/Branch/VCFs/D-v-Kestrel100KBhap.dip.norm.snv.vcf.gz /scratch/jw5478/FalconProject/Projects/RefGenome8/NucVar/Comparative/Kestrel_Alignments/SharedVariation/SharedSNV-INDELs/Branch/VCFs/E-v-Kestrel100KBhap.dip.norm.snv.vcf.gz /scratch/jw5478/FalconProject/Projects/RefGenome8/NucVar/Comparative/Kestrel_Alignments/SharedVariation/SharedSNV-INDELs/Branch/VCFs/F-v-Kestrel100KBhap.dip.norm.snv.vcf.gz &
bcftools isec --nfiles=4 -w 1 -c none -p /scratch/jw5478/FalconProject/Projects/RefGenome8/NucVar/Comparative/Kestrel_Alignments/SharedVariation/SharedSNV-INDELs/Branch/Hierofalco/Deletion /scratch/jw5478/FalconProject/Projects/RefGenome8/NucVar/Comparative/Kestrel_Alignments/SharedVariation/SharedSNV-INDELs/Branch/VCFs/A-v-Kestrel100KBhap.dip.norm.deletion.vcf.gz /scratch/jw5478/FalconProject/Projects/RefGenome8/NucVar/Comparative/Kestrel_Alignments/SharedVariation/SharedSNV-INDELs/Branch/VCFs/D-v-Kestrel100KBhap.dip.norm.deletion.vcf.gz /scratch/jw5478/FalconProject/Projects/RefGenome8/NucVar/Comparative/Kestrel_Alignments/SharedVariation/SharedSNV-INDELs/Branch/VCFs/E-v-Kestrel100KBhap.dip.norm.deletion.vcf.gz /scratch/jw5478/FalconProject/Projects/RefGenome8/NucVar/Comparative/Kestrel_Alignments/SharedVariation/SharedSNV-INDELs/Branch/VCFs/F-v-Kestrel100KBhap.dip.norm.deletion.vcf.gz &
bcftools isec --nfiles=4 -w 1 -c none -p /scratch/jw5478/FalconProject/Projects/RefGenome8/NucVar/Comparative/Kestrel_Alignments/SharedVariation/SharedSNV-INDELs/Branch/Hierofalco/Insertion /scratch/jw5478/FalconProject/Projects/RefGenome8/NucVar/Comparative/Kestrel_Alignments/SharedVariation/SharedSNV-INDELs/Branch/VCFs/A-v-Kestrel100KBhap.dip.norm.insertion.vcf.gz /scratch/jw5478/FalconProject/Projects/RefGenome8/NucVar/Comparative/Kestrel_Alignments/SharedVariation/SharedSNV-INDELs/Branch/VCFs/D-v-Kestrel100KBhap.dip.norm.insertion.vcf.gz /scratch/jw5478/FalconProject/Projects/RefGenome8/NucVar/Comparative/Kestrel_Alignments/SharedVariation/SharedSNV-INDELs/Branch/VCFs/E-v-Kestrel100KBhap.dip.norm.insertion.vcf.gz /scratch/jw5478/FalconProject/Projects/RefGenome8/NucVar/Comparative/Kestrel_Alignments/SharedVariation/SharedSNV-INDELs/Branch/VCFs/F-v-Kestrel100KBhap.dip.norm.insertion.vcf.gz &
wait
bgzip --threads 8 /scratch/jw5478/FalconProject/Projects/RefGenome8/NucVar/Comparative/Kestrel_Alignments/SharedVariation/SharedSNV-INDELs/Branch/Hierofalco/SNV/0000.vcf &
bgzip --threads 8 /scratch/jw5478/FalconProject/Projects/RefGenome8/NucVar/Comparative/Kestrel_Alignments/SharedVariation/SharedSNV-INDELs/Branch/Hierofalco/Deletion/0000.vcf &
bgzip --threads 8 /scratch/jw5478/FalconProject/Projects/RefGenome8/NucVar/Comparative/Kestrel_Alignments/SharedVariation/SharedSNV-INDELs/Branch/Hierofalco/Insertion/0000.vcf &
wait
bcftools index /scratch/jw5478/FalconProject/Projects/RefGenome8/NucVar/Comparative/Kestrel_Alignments/SharedVariation/SharedSNV-INDELs/Branch/Hierofalco/SNV/0000.vcf.gz &
bcftools index /scratch/jw5478/FalconProject/Projects/RefGenome8/NucVar/Comparative/Kestrel_Alignments/SharedVariation/SharedSNV-INDELs/Branch/Hierofalco/Deletion/0000.vcf.gz &
bcftools index /scratch/jw5478/FalconProject/Projects/RefGenome8/NucVar/Comparative/Kestrel_Alignments/SharedVariation/SharedSNV-INDELs/Branch/Hierofalco/Insertion/0000.vcf.gz &
wait

#make Peregrine
mkdir /scratch/jw5478/FalconProject/Projects/RefGenome8/NucVar/Comparative/Kestrel_Alignments/SharedVariation/SharedSNV-INDELs/Branch/Peregrine
bcftools isec --nfiles=3 -w 1 -c none -p /scratch/jw5478/FalconProject/Projects/RefGenome8/NucVar/Comparative/Kestrel_Alignments/SharedVariation/SharedSNV-INDELs/Branch/Peregrine/SNV /scratch/jw5478/FalconProject/Projects/RefGenome8/NucVar/Comparative/Kestrel_Alignments/SharedVariation/SharedSNV-INDELs/Branch/VCFs/B-v-Kestrel100KBhap.dip.norm.snv.vcf.gz /scratch/jw5478/FalconProject/Projects/RefGenome8/NucVar/Comparative/Kestrel_Alignments/SharedVariation/SharedSNV-INDELs/Branch/VCFs/C-v-Kestrel100KBhap.dip.norm.snv.vcf.gz /scratch/jw5478/FalconProject/Projects/RefGenome8/NucVar/Comparative/Kestrel_Alignments/SharedVariation/SharedSNV-INDELs/Branch/VCFs/FpBSx77-v-Kestrel100KBhap.dip.norm.snv.vcf.gz &
bcftools isec --nfiles=3 -w 1 -c none -p /scratch/jw5478/FalconProject/Projects/RefGenome8/NucVar/Comparative/Kestrel_Alignments/SharedVariation/SharedSNV-INDELs/Branch/Peregrine/Deletion /scratch/jw5478/FalconProject/Projects/RefGenome8/NucVar/Comparative/Kestrel_Alignments/SharedVariation/SharedSNV-INDELs/Branch/VCFs/B-v-Kestrel100KBhap.dip.norm.deletion.vcf.gz /scratch/jw5478/FalconProject/Projects/RefGenome8/NucVar/Comparative/Kestrel_Alignments/SharedVariation/SharedSNV-INDELs/Branch/VCFs/C-v-Kestrel100KBhap.dip.norm.deletion.vcf.gz /scratch/jw5478/FalconProject/Projects/RefGenome8/NucVar/Comparative/Kestrel_Alignments/SharedVariation/SharedSNV-INDELs/Branch/VCFs/FpBSx77-v-Kestrel100KBhap.dip.norm.deletion.vcf.gz &
bcftools isec --nfiles=3 -w 1 -c none -p /scratch/jw5478/FalconProject/Projects/RefGenome8/NucVar/Comparative/Kestrel_Alignments/SharedVariation/SharedSNV-INDELs/Branch/Peregrine/Insertion /scratch/jw5478/FalconProject/Projects/RefGenome8/NucVar/Comparative/Kestrel_Alignments/SharedVariation/SharedSNV-INDELs/Branch/VCFs/B-v-Kestrel100KBhap.dip.norm.insertion.vcf.gz /scratch/jw5478/FalconProject/Projects/RefGenome8/NucVar/Comparative/Kestrel_Alignments/SharedVariation/SharedSNV-INDELs/Branch/VCFs/C-v-Kestrel100KBhap.dip.norm.insertion.vcf.gz /scratch/jw5478/FalconProject/Projects/RefGenome8/NucVar/Comparative/Kestrel_Alignments/SharedVariation/SharedSNV-INDELs/Branch/VCFs/FpBSx77-v-Kestrel100KBhap.dip.norm.insertion.vcf.gz &
wait
bgzip --threads 8 /scratch/jw5478/FalconProject/Projects/RefGenome8/NucVar/Comparative/Kestrel_Alignments/SharedVariation/SharedSNV-INDELs/Branch/Peregrine/SNV/0000.vcf &
bgzip --threads 8 /scratch/jw5478/FalconProject/Projects/RefGenome8/NucVar/Comparative/Kestrel_Alignments/SharedVariation/SharedSNV-INDELs/Branch/Peregrine/Deletion/0000.vcf &
bgzip --threads 8 /scratch/jw5478/FalconProject/Projects/RefGenome8/NucVar/Comparative/Kestrel_Alignments/SharedVariation/SharedSNV-INDELs/Branch/Peregrine/Insertion/0000.vcf &
wait
bcftools index /scratch/jw5478/FalconProject/Projects/RefGenome8/NucVar/Comparative/Kestrel_Alignments/SharedVariation/SharedSNV-INDELs/Branch/Peregrine/SNV/0000.vcf.gz &
bcftools index /scratch/jw5478/FalconProject/Projects/RefGenome8/NucVar/Comparative/Kestrel_Alignments/SharedVariation/SharedSNV-INDELs/Branch/Peregrine/Deletion/0000.vcf.gz &
bcftools index /scratch/jw5478/FalconProject/Projects/RefGenome8/NucVar/Comparative/Kestrel_Alignments/SharedVariation/SharedSNV-INDELs/Branch/Peregrine/Insertion/0000.vcf.gz &
wait

#make Saker-Gyr
mkdir /scratch/jw5478/FalconProject/Projects/RefGenome8/NucVar/Comparative/Kestrel_Alignments/SharedVariation/SharedSNV-INDELs/Branch/Saker-Gyr
bcftools isec --nfiles=3 -w 1 -c none -p /scratch/jw5478/FalconProject/Projects/RefGenome8/NucVar/Comparative/Kestrel_Alignments/SharedVariation/SharedSNV-INDELs/Branch/Saker-Gyr/SNV /scratch/jw5478/FalconProject/Projects/RefGenome8/NucVar/Comparative/Kestrel_Alignments/SharedVariation/SharedSNV-INDELs/Branch/VCFs/D-v-Kestrel100KBhap.dip.norm.snv.vcf.gz /scratch/jw5478/FalconProject/Projects/RefGenome8/NucVar/Comparative/Kestrel_Alignments/SharedVariation/SharedSNV-INDELs/Branch/VCFs/E-v-Kestrel100KBhap.dip.norm.snv.vcf.gz /scratch/jw5478/FalconProject/Projects/RefGenome8/NucVar/Comparative/Kestrel_Alignments/SharedVariation/SharedSNV-INDELs/Branch/VCFs/F-v-Kestrel100KBhap.dip.norm.snv.vcf.gz &
bcftools isec --nfiles=3 -w 1 -c none -p /scratch/jw5478/FalconProject/Projects/RefGenome8/NucVar/Comparative/Kestrel_Alignments/SharedVariation/SharedSNV-INDELs/Branch/Saker-Gyr/Deletion /scratch/jw5478/FalconProject/Projects/RefGenome8/NucVar/Comparative/Kestrel_Alignments/SharedVariation/SharedSNV-INDELs/Branch/VCFs/D-v-Kestrel100KBhap.dip.norm.deletion.vcf.gz /scratch/jw5478/FalconProject/Projects/RefGenome8/NucVar/Comparative/Kestrel_Alignments/SharedVariation/SharedSNV-INDELs/Branch/VCFs/E-v-Kestrel100KBhap.dip.norm.deletion.vcf.gz /scratch/jw5478/FalconProject/Projects/RefGenome8/NucVar/Comparative/Kestrel_Alignments/SharedVariation/SharedSNV-INDELs/Branch/VCFs/F-v-Kestrel100KBhap.dip.norm.deletion.vcf.gz &
bcftools isec --nfiles=3 -w 1 -c none -p /scratch/jw5478/FalconProject/Projects/RefGenome8/NucVar/Comparative/Kestrel_Alignments/SharedVariation/SharedSNV-INDELs/Branch/Saker-Gyr/Insertion /scratch/jw5478/FalconProject/Projects/RefGenome8/NucVar/Comparative/Kestrel_Alignments/SharedVariation/SharedSNV-INDELs/Branch/VCFs/D-v-Kestrel100KBhap.dip.norm.insertion.vcf.gz /scratch/jw5478/FalconProject/Projects/RefGenome8/NucVar/Comparative/Kestrel_Alignments/SharedVariation/SharedSNV-INDELs/Branch/VCFs/E-v-Kestrel100KBhap.dip.norm.insertion.vcf.gz /scratch/jw5478/FalconProject/Projects/RefGenome8/NucVar/Comparative/Kestrel_Alignments/SharedVariation/SharedSNV-INDELs/Branch/VCFs/F-v-Kestrel100KBhap.dip.norm.insertion.vcf.gz &
wait
bgzip --threads 8 /scratch/jw5478/FalconProject/Projects/RefGenome8/NucVar/Comparative/Kestrel_Alignments/SharedVariation/SharedSNV-INDELs/Branch/Saker-Gyr/SNV/0000.vcf &
bgzip --threads 8 /scratch/jw5478/FalconProject/Projects/RefGenome8/NucVar/Comparative/Kestrel_Alignments/SharedVariation/SharedSNV-INDELs/Branch/Saker-Gyr/Deletion/0000.vcf &
bgzip --threads 8 /scratch/jw5478/FalconProject/Projects/RefGenome8/NucVar/Comparative/Kestrel_Alignments/SharedVariation/SharedSNV-INDELs/Branch/Saker-Gyr/Insertion/0000.vcf &
wait
bcftools index /scratch/jw5478/FalconProject/Projects/RefGenome8/NucVar/Comparative/Kestrel_Alignments/SharedVariation/SharedSNV-INDELs/Branch/Saker-Gyr/SNV/0000.vcf.gz &
bcftools index /scratch/jw5478/FalconProject/Projects/RefGenome8/NucVar/Comparative/Kestrel_Alignments/SharedVariation/SharedSNV-INDELs/Branch/Saker-Gyr/Deletion/0000.vcf.gz &
bcftools index /scratch/jw5478/FalconProject/Projects/RefGenome8/NucVar/Comparative/Kestrel_Alignments/SharedVariation/SharedSNV-INDELs/Branch/Saker-Gyr/Insertion/0000.vcf.gz &
wait

#make just Gyrs
mkdir /scratch/jw5478/FalconProject/Projects/RefGenome8/NucVar/Comparative/Kestrel_Alignments/SharedVariation/SharedSNV-INDELs/Branch/Gyr
bcftools isec --nfiles=2 -w 1 -c none -p /scratch/jw5478/FalconProject/Projects/RefGenome8/NucVar/Comparative/Kestrel_Alignments/SharedVariation/SharedSNV-INDELs/Branch/Gyr/SNV /scratch/jw5478/FalconProject/Projects/RefGenome8/NucVar/Comparative/Kestrel_Alignments/SharedVariation/SharedSNV-INDELs/Branch/VCFs/E-v-Kestrel100KBhap.dip.norm.snv.vcf.gz /scratch/jw5478/FalconProject/Projects/RefGenome8/NucVar/Comparative/Kestrel_Alignments/SharedVariation/SharedSNV-INDELs/Branch/VCFs/F-v-Kestrel100KBhap.dip.norm.snv.vcf.gz &
bcftools isec --nfiles=2 -w 1 -c none -p /scratch/jw5478/FalconProject/Projects/RefGenome8/NucVar/Comparative/Kestrel_Alignments/SharedVariation/SharedSNV-INDELs/Branch/Gyr/Deletion /scratch/jw5478/FalconProject/Projects/RefGenome8/NucVar/Comparative/Kestrel_Alignments/SharedVariation/SharedSNV-INDELs/Branch/VCFs/E-v-Kestrel100KBhap.dip.norm.deletion.vcf.gz /scratch/jw5478/FalconProject/Projects/RefGenome8/NucVar/Comparative/Kestrel_Alignments/SharedVariation/SharedSNV-INDELs/Branch/VCFs/F-v-Kestrel100KBhap.dip.norm.deletion.vcf.gz &
bcftools isec --nfiles=2 -w 1 -c none -p /scratch/jw5478/FalconProject/Projects/RefGenome8/NucVar/Comparative/Kestrel_Alignments/SharedVariation/SharedSNV-INDELs/Branch/Gyr/Insertion /scratch/jw5478/FalconProject/Projects/RefGenome8/NucVar/Comparative/Kestrel_Alignments/SharedVariation/SharedSNV-INDELs/Branch/VCFs/E-v-Kestrel100KBhap.dip.norm.insertion.vcf.gz /scratch/jw5478/FalconProject/Projects/RefGenome8/NucVar/Comparative/Kestrel_Alignments/SharedVariation/SharedSNV-INDELs/Branch/VCFs/F-v-Kestrel100KBhap.dip.norm.insertion.vcf.gz &
wait
bgzip --threads 8 /scratch/jw5478/FalconProject/Projects/RefGenome8/NucVar/Comparative/Kestrel_Alignments/SharedVariation/SharedSNV-INDELs/Branch/Gyr/SNV/0000.vcf &
bgzip --threads 8 /scratch/jw5478/FalconProject/Projects/RefGenome8/NucVar/Comparative/Kestrel_Alignments/SharedVariation/SharedSNV-INDELs/Branch/Gyr/Deletion/0000.vcf &
bgzip --threads 8 /scratch/jw5478/FalconProject/Projects/RefGenome8/NucVar/Comparative/Kestrel_Alignments/SharedVariation/SharedSNV-INDELs/Branch/Gyr/Insertion/0000.vcf &
wait
bcftools index /scratch/jw5478/FalconProject/Projects/RefGenome8/NucVar/Comparative/Kestrel_Alignments/SharedVariation/SharedSNV-INDELs/Branch/Gyr/SNV/0000.vcf.gz &
bcftools index /scratch/jw5478/FalconProject/Projects/RefGenome8/NucVar/Comparative/Kestrel_Alignments/SharedVariation/SharedSNV-INDELs/Branch/Gyr/Deletion/0000.vcf.gz &
bcftools index /scratch/jw5478/FalconProject/Projects/RefGenome8/NucVar/Comparative/Kestrel_Alignments/SharedVariation/SharedSNV-INDELs/Branch/Gyr/Insertion/0000.vcf.gz &
wait

#make Peregrine sub-species
mkdir /scratch/jw5478/FalconProject/Projects/RefGenome8/NucVar/Comparative/Kestrel_Alignments/SharedVariation/SharedSNV-INDELs/Branch/SubPeregrine
bcftools isec --nfiles=2 -w 1 -c none -p /scratch/jw5478/FalconProject/Projects/RefGenome8/NucVar/Comparative/Kestrel_Alignments/SharedVariation/SharedSNV-INDELs/Branch/SubPeregrine/SNV /scratch/jw5478/FalconProject/Projects/RefGenome8/NucVar/Comparative/Kestrel_Alignments/SharedVariation/SharedSNV-INDELs/Branch/VCFs/B-v-Kestrel100KBhap.dip.norm.snv.vcf.gz /scratch/jw5478/FalconProject/Projects/RefGenome8/NucVar/Comparative/Kestrel_Alignments/SharedVariation/SharedSNV-INDELs/Branch/VCFs/FpBSx77-v-Kestrel100KBhap.dip.norm.snv.vcf.gz &
bcftools isec --nfiles=2 -w 1 -c none -p /scratch/jw5478/FalconProject/Projects/RefGenome8/NucVar/Comparative/Kestrel_Alignments/SharedVariation/SharedSNV-INDELs/Branch/SubPeregrine/Deletion /scratch/jw5478/FalconProject/Projects/RefGenome8/NucVar/Comparative/Kestrel_Alignments/SharedVariation/SharedSNV-INDELs/Branch/VCFs/B-v-Kestrel100KBhap.dip.norm.deletion.vcf.gz /scratch/jw5478/FalconProject/Projects/RefGenome8/NucVar/Comparative/Kestrel_Alignments/SharedVariation/SharedSNV-INDELs/Branch/VCFs/FpBSx77-v-Kestrel100KBhap.dip.norm.deletion.vcf.gz &
bcftools isec --nfiles=2 -w 1 -c none -p /scratch/jw5478/FalconProject/Projects/RefGenome8/NucVar/Comparative/Kestrel_Alignments/SharedVariation/SharedSNV-INDELs/Branch/SubPeregrine/Insertion /scratch/jw5478/FalconProject/Projects/RefGenome8/NucVar/Comparative/Kestrel_Alignments/SharedVariation/SharedSNV-INDELs/Branch/VCFs/B-v-Kestrel100KBhap.dip.norm.insertion.vcf.gz /scratch/jw5478/FalconProject/Projects/RefGenome8/NucVar/Comparative/Kestrel_Alignments/SharedVariation/SharedSNV-INDELs/Branch/VCFs/FpBSx77-v-Kestrel100KBhap.dip.norm.insertion.vcf.gz &
wait
bgzip --threads 8 /scratch/jw5478/FalconProject/Projects/RefGenome8/NucVar/Comparative/Kestrel_Alignments/SharedVariation/SharedSNV-INDELs/Branch/SubPeregrine/SNV/0000.vcf &
bgzip --threads 8 /scratch/jw5478/FalconProject/Projects/RefGenome8/NucVar/Comparative/Kestrel_Alignments/SharedVariation/SharedSNV-INDELs/Branch/SubPeregrine/Deletion/0000.vcf &
bgzip --threads 8 /scratch/jw5478/FalconProject/Projects/RefGenome8/NucVar/Comparative/Kestrel_Alignments/SharedVariation/SharedSNV-INDELs/Branch/SubPeregrine/Insertion/0000.vcf &
wait
bcftools index /scratch/jw5478/FalconProject/Projects/RefGenome8/NucVar/Comparative/Kestrel_Alignments/SharedVariation/SharedSNV-INDELs/Branch/SubPeregrine/SNV/0000.vcf.gz &
bcftools index /scratch/jw5478/FalconProject/Projects/RefGenome8/NucVar/Comparative/Kestrel_Alignments/SharedVariation/SharedSNV-INDELs/Branch/SubPeregrine/Deletion/0000.vcf.gz &
bcftools index /scratch/jw5478/FalconProject/Projects/RefGenome8/NucVar/Comparative/Kestrel_Alignments/SharedVariation/SharedSNV-INDELs/Branch/SubPeregrine/Insertion/0000.vcf.gz &
wait

#Only Unique Shared in Large
bcftools isec --nfiles=1 -w 1 -c none -p /scratch/jw5478/FalconProject/Projects/RefGenome8/NucVar/Comparative/Kestrel_Alignments/SharedVariation/SharedSNV-INDELs/Branch/Large/SNV/strip /scratch/jw5478/FalconProject/Projects/RefGenome8/NucVar/Comparative/Kestrel_Alignments/SharedVariation/SharedSNV-INDELs/Branch/Large/SNV/0000.vcf.gz /scratch/jw5478/FalconProject/Projects/RefGenome8/NucVar/Comparative/Kestrel_Alignments/SharedVariation/SharedSNV-INDELs/Branch/VCFs/Kestrel-v-Kestrel100KBhap.dip.norm.snv.vcf.gz  &
bcftools isec --nfiles=1 -w 1 -c none -p /scratch/jw5478/FalconProject/Projects/RefGenome8/NucVar/Comparative/Kestrel_Alignments/SharedVariation/SharedSNV-INDELs/Branch/Large/Deletion/strip /scratch/jw5478/FalconProject/Projects/RefGenome8/NucVar/Comparative/Kestrel_Alignments/SharedVariation/SharedSNV-INDELs/Branch/Large/Deletion/0000.vcf.gz /scratch/jw5478/FalconProject/Projects/RefGenome8/NucVar/Comparative/Kestrel_Alignments/SharedVariation/SharedSNV-INDELs/Branch/VCFs/Kestrel-v-Kestrel100KBhap.dip.norm.deletion.vcf.gz &
bcftools isec --nfiles=1 -w 1 -c none -p /scratch/jw5478/FalconProject/Projects/RefGenome8/NucVar/Comparative/Kestrel_Alignments/SharedVariation/SharedSNV-INDELs/Branch/Large/Insertion/strip /scratch/jw5478/FalconProject/Projects/RefGenome8/NucVar/Comparative/Kestrel_Alignments/SharedVariation/SharedSNV-INDELs/Branch/Large/Insertion/0000.vcf.gz /scratch/jw5478/FalconProject/Projects/RefGenome8/NucVar/Comparative/Kestrel_Alignments/SharedVariation/SharedSNV-INDELs/Branch/VCFs/Kestrel-v-Kestrel100KBhap.dip.norm.insertion.vcf.gz &

#Only Unique Shared in Kestrel
bcftools isec --nfiles=1 -w 1 -c none -p /scratch/jw5478/FalconProject/Projects/RefGenome8/NucVar/Comparative/Kestrel_Alignments/SharedVariation/SharedSNV-INDELs/Branch/Kestrel/SNV/strip /scratch/jw5478/FalconProject/Projects/RefGenome8/NucVar/Comparative/Kestrel_Alignments/SharedVariation/SharedSNV-INDELs/Branch/Kestrel/SNV/0000.vcf.gz /scratch/jw5478/FalconProject/Projects/RefGenome8/NucVar/Comparative/Kestrel_Alignments/SharedVariation/SharedSNV-INDELs/Branch/VCFs/A-v-Kestrel100KBhap.dip.norm.snv.vcf.gz /scratch/jw5478/FalconProject/Projects/RefGenome8/NucVar/Comparative/Kestrel_Alignments/SharedVariation/SharedSNV-INDELs/Branch/VCFs/B-v-Kestrel100KBhap.dip.norm.snv.vcf.gz /scratch/jw5478/FalconProject/Projects/RefGenome8/NucVar/Comparative/Kestrel_Alignments/SharedVariation/SharedSNV-INDELs/Branch/VCFs/C-v-Kestrel100KBhap.dip.norm.snv.vcf.gz /scratch/jw5478/FalconProject/Projects/RefGenome8/NucVar/Comparative/Kestrel_Alignments/SharedVariation/SharedSNV-INDELs/Branch/VCFs/D-v-Kestrel100KBhap.dip.norm.snv.vcf.gz /scratch/jw5478/FalconProject/Projects/RefGenome8/NucVar/Comparative/Kestrel_Alignments/SharedVariation/SharedSNV-INDELs/Branch/VCFs/E-v-Kestrel100KBhap.dip.norm.snv.vcf.gz /scratch/jw5478/FalconProject/Projects/RefGenome8/NucVar/Comparative/Kestrel_Alignments/SharedVariation/SharedSNV-INDELs/Branch/VCFs/F-v-Kestrel100KBhap.dip.norm.snv.vcf.gz /scratch/jw5478/FalconProject/Projects/RefGenome8/NucVar/Comparative/Kestrel_Alignments/SharedVariation/SharedSNV-INDELs/Branch/VCFs/FpBSx77-v-Kestrel100KBhap.dip.norm.snv.vcf.gz &
bcftools isec --nfiles=1 -w 1 -c none -p /scratch/jw5478/FalconProject/Projects/RefGenome8/NucVar/Comparative/Kestrel_Alignments/SharedVariation/SharedSNV-INDELs/Branch/Kestrel/Deletion/strip /scratch/jw5478/FalconProject/Projects/RefGenome8/NucVar/Comparative/Kestrel_Alignments/SharedVariation/SharedSNV-INDELs/Branch/Kestrel/Deletion/0000.vcf.gz /scratch/jw5478/FalconProject/Projects/RefGenome8/NucVar/Comparative/Kestrel_Alignments/SharedVariation/SharedSNV-INDELs/Branch/VCFs/A-v-Kestrel100KBhap.dip.norm.deletion.vcf.gz /scratch/jw5478/FalconProject/Projects/RefGenome8/NucVar/Comparative/Kestrel_Alignments/SharedVariation/SharedSNV-INDELs/Branch/VCFs/B-v-Kestrel100KBhap.dip.norm.deletion.vcf.gz /scratch/jw5478/FalconProject/Projects/RefGenome8/NucVar/Comparative/Kestrel_Alignments/SharedVariation/SharedSNV-INDELs/Branch/VCFs/C-v-Kestrel100KBhap.dip.norm.deletion.vcf.gz /scratch/jw5478/FalconProject/Projects/RefGenome8/NucVar/Comparative/Kestrel_Alignments/SharedVariation/SharedSNV-INDELs/Branch/VCFs/D-v-Kestrel100KBhap.dip.norm.deletion.vcf.gz /scratch/jw5478/FalconProject/Projects/RefGenome8/NucVar/Comparative/Kestrel_Alignments/SharedVariation/SharedSNV-INDELs/Branch/VCFs/E-v-Kestrel100KBhap.dip.norm.deletion.vcf.gz /scratch/jw5478/FalconProject/Projects/RefGenome8/NucVar/Comparative/Kestrel_Alignments/SharedVariation/SharedSNV-INDELs/Branch/VCFs/F-v-Kestrel100KBhap.dip.norm.deletion.vcf.gz /scratch/jw5478/FalconProject/Projects/RefGenome8/NucVar/Comparative/Kestrel_Alignments/SharedVariation/SharedSNV-INDELs/Branch/VCFs/FpBSx77-v-Kestrel100KBhap.dip.norm.deletion.vcf.gz &
bcftools isec --nfiles=1 -w 1 -c none -p /scratch/jw5478/FalconProject/Projects/RefGenome8/NucVar/Comparative/Kestrel_Alignments/SharedVariation/SharedSNV-INDELs/Branch/Kestrel/Insertion/strip /scratch/jw5478/FalconProject/Projects/RefGenome8/NucVar/Comparative/Kestrel_Alignments/SharedVariation/SharedSNV-INDELs/Branch/Kestrel/Insertion/0000.vcf.gz /scratch/jw5478/FalconProject/Projects/RefGenome8/NucVar/Comparative/Kestrel_Alignments/SharedVariation/SharedSNV-INDELs/Branch/VCFs/A-v-Kestrel100KBhap.dip.norm.insertion.vcf.gz /scratch/jw5478/FalconProject/Projects/RefGenome8/NucVar/Comparative/Kestrel_Alignments/SharedVariation/SharedSNV-INDELs/Branch/VCFs/B-v-Kestrel100KBhap.dip.norm.insertion.vcf.gz /scratch/jw5478/FalconProject/Projects/RefGenome8/NucVar/Comparative/Kestrel_Alignments/SharedVariation/SharedSNV-INDELs/Branch/VCFs/C-v-Kestrel100KBhap.dip.norm.insertion.vcf.gz /scratch/jw5478/FalconProject/Projects/RefGenome8/NucVar/Comparative/Kestrel_Alignments/SharedVariation/SharedSNV-INDELs/Branch/VCFs/D-v-Kestrel100KBhap.dip.norm.insertion.vcf.gz /scratch/jw5478/FalconProject/Projects/RefGenome8/NucVar/Comparative/Kestrel_Alignments/SharedVariation/SharedSNV-INDELs/Branch/VCFs/E-v-Kestrel100KBhap.dip.norm.insertion.vcf.gz /scratch/jw5478/FalconProject/Projects/RefGenome8/NucVar/Comparative/Kestrel_Alignments/SharedVariation/SharedSNV-INDELs/Branch/VCFs/F-v-Kestrel100KBhap.dip.norm.insertion.vcf.gz /scratch/jw5478/FalconProject/Projects/RefGenome8/NucVar/Comparative/Kestrel_Alignments/SharedVariation/SharedSNV-INDELs/Branch/VCFs/FpBSx77-v-Kestrel100KBhap.dip.norm.insertion.vcf.gz &

#Only Unique Shared in Hierofalco
bcftools isec --nfiles=1 -w 1 -c none -p /scratch/jw5478/FalconProject/Projects/RefGenome8/NucVar/Comparative/Kestrel_Alignments/SharedVariation/SharedSNV-INDELs/Branch/Hierofalco/SNV/strip /scratch/jw5478/FalconProject/Projects/RefGenome8/NucVar/Comparative/Kestrel_Alignments/SharedVariation/SharedSNV-INDELs/Branch/Hierofalco/SNV/0000.vcf.gz /scratch/jw5478/FalconProject/Projects/RefGenome8/NucVar/Comparative/Kestrel_Alignments/SharedVariation/SharedSNV-INDELs/Branch/VCFs/B-v-Kestrel100KBhap.dip.norm.snv.vcf.gz /scratch/jw5478/FalconProject/Projects/RefGenome8/NucVar/Comparative/Kestrel_Alignments/SharedVariation/SharedSNV-INDELs/Branch/VCFs/C-v-Kestrel100KBhap.dip.norm.snv.vcf.gz /scratch/jw5478/FalconProject/Projects/RefGenome8/NucVar/Comparative/Kestrel_Alignments/SharedVariation/SharedSNV-INDELs/Branch/VCFs/FpBSx77-v-Kestrel100KBhap.dip.norm.snv.vcf.gz /scratch/jw5478/FalconProject/Projects/RefGenome8/NucVar/Comparative/Kestrel_Alignments/SharedVariation/SharedSNV-INDELs/Branch/VCFs/Kestrel-v-Kestrel100KBhap.dip.norm.snv.vcf.gz &
bcftools isec --nfiles=1 -w 1 -c none -p /scratch/jw5478/FalconProject/Projects/RefGenome8/NucVar/Comparative/Kestrel_Alignments/SharedVariation/SharedSNV-INDELs/Branch/Hierofalco/Deletion/strip /scratch/jw5478/FalconProject/Projects/RefGenome8/NucVar/Comparative/Kestrel_Alignments/SharedVariation/SharedSNV-INDELs/Branch/Hierofalco/Deletion/0000.vcf.gz /scratch/jw5478/FalconProject/Projects/RefGenome8/NucVar/Comparative/Kestrel_Alignments/SharedVariation/SharedSNV-INDELs/Branch/VCFs/B-v-Kestrel100KBhap.dip.norm.deletion.vcf.gz /scratch/jw5478/FalconProject/Projects/RefGenome8/NucVar/Comparative/Kestrel_Alignments/SharedVariation/SharedSNV-INDELs/Branch/VCFs/C-v-Kestrel100KBhap.dip.norm.deletion.vcf.gz /scratch/jw5478/FalconProject/Projects/RefGenome8/NucVar/Comparative/Kestrel_Alignments/SharedVariation/SharedSNV-INDELs/Branch/VCFs/FpBSx77-v-Kestrel100KBhap.dip.norm.deletion.vcf.gz /scratch/jw5478/FalconProject/Projects/RefGenome8/NucVar/Comparative/Kestrel_Alignments/SharedVariation/SharedSNV-INDELs/Branch/VCFs/Kestrel-v-Kestrel100KBhap.dip.norm.deletion.vcf.gz &
bcftools isec --nfiles=1 -w 1 -c none -p /scratch/jw5478/FalconProject/Projects/RefGenome8/NucVar/Comparative/Kestrel_Alignments/SharedVariation/SharedSNV-INDELs/Branch/Hierofalco/Insertion/strip /scratch/jw5478/FalconProject/Projects/RefGenome8/NucVar/Comparative/Kestrel_Alignments/SharedVariation/SharedSNV-INDELs/Branch/Hierofalco/Insertion/0000.vcf.gz /scratch/jw5478/FalconProject/Projects/RefGenome8/NucVar/Comparative/Kestrel_Alignments/SharedVariation/SharedSNV-INDELs/Branch/VCFs/B-v-Kestrel100KBhap.dip.norm.insertion.vcf.gz /scratch/jw5478/FalconProject/Projects/RefGenome8/NucVar/Comparative/Kestrel_Alignments/SharedVariation/SharedSNV-INDELs/Branch/VCFs/C-v-Kestrel100KBhap.dip.norm.insertion.vcf.gz /scratch/jw5478/FalconProject/Projects/RefGenome8/NucVar/Comparative/Kestrel_Alignments/SharedVariation/SharedSNV-INDELs/Branch/VCFs/FpBSx77-v-Kestrel100KBhap.dip.norm.insertion.vcf.gz /scratch/jw5478/FalconProject/Projects/RefGenome8/NucVar/Comparative/Kestrel_Alignments/SharedVariation/SharedSNV-INDELs/Branch/VCFs/Kestrel-v-Kestrel100KBhap.dip.norm.insertion.vcf.gz &

#Only Unique Shared in Peregrine
bcftools isec --nfiles=1 -w 1 -c none -p /scratch/jw5478/FalconProject/Projects/RefGenome8/NucVar/Comparative/Kestrel_Alignments/SharedVariation/SharedSNV-INDELs/Branch/Peregrine/SNV/strip /scratch/jw5478/FalconProject/Projects/RefGenome8/NucVar/Comparative/Kestrel_Alignments/SharedVariation/SharedSNV-INDELs/Branch/Peregrine/SNV/0000.vcf.gz /scratch/jw5478/FalconProject/Projects/RefGenome8/NucVar/Comparative/Kestrel_Alignments/SharedVariation/SharedSNV-INDELs/Branch/VCFs/A-v-Kestrel100KBhap.dip.norm.snv.vcf.gz /scratch/jw5478/FalconProject/Projects/RefGenome8/NucVar/Comparative/Kestrel_Alignments/SharedVariation/SharedSNV-INDELs/Branch/VCFs/D-v-Kestrel100KBhap.dip.norm.snv.vcf.gz /scratch/jw5478/FalconProject/Projects/RefGenome8/NucVar/Comparative/Kestrel_Alignments/SharedVariation/SharedSNV-INDELs/Branch/VCFs/E-v-Kestrel100KBhap.dip.norm.snv.vcf.gz /scratch/jw5478/FalconProject/Projects/RefGenome8/NucVar/Comparative/Kestrel_Alignments/SharedVariation/SharedSNV-INDELs/Branch/VCFs/F-v-Kestrel100KBhap.dip.norm.snv.vcf.gz /scratch/jw5478/FalconProject/Projects/RefGenome8/NucVar/Comparative/Kestrel_Alignments/SharedVariation/SharedSNV-INDELs/Branch/VCFs/Kestrel-v-Kestrel100KBhap.dip.norm.snv.vcf.gz &
bcftools isec --nfiles=1 -w 1 -c none -p /scratch/jw5478/FalconProject/Projects/RefGenome8/NucVar/Comparative/Kestrel_Alignments/SharedVariation/SharedSNV-INDELs/Branch/Peregrine/Deletion/strip /scratch/jw5478/FalconProject/Projects/RefGenome8/NucVar/Comparative/Kestrel_Alignments/SharedVariation/SharedSNV-INDELs/Branch/Peregrine/Deletion/0000.vcf.gz /scratch/jw5478/FalconProject/Projects/RefGenome8/NucVar/Comparative/Kestrel_Alignments/SharedVariation/SharedSNV-INDELs/Branch/VCFs/A-v-Kestrel100KBhap.dip.norm.deletion.vcf.gz /scratch/jw5478/FalconProject/Projects/RefGenome8/NucVar/Comparative/Kestrel_Alignments/SharedVariation/SharedSNV-INDELs/Branch/VCFs/D-v-Kestrel100KBhap.dip.norm.deletion.vcf.gz /scratch/jw5478/FalconProject/Projects/RefGenome8/NucVar/Comparative/Kestrel_Alignments/SharedVariation/SharedSNV-INDELs/Branch/VCFs/E-v-Kestrel100KBhap.dip.norm.deletion.vcf.gz /scratch/jw5478/FalconProject/Projects/RefGenome8/NucVar/Comparative/Kestrel_Alignments/SharedVariation/SharedSNV-INDELs/Branch/VCFs/F-v-Kestrel100KBhap.dip.norm.deletion.vcf.gz /scratch/jw5478/FalconProject/Projects/RefGenome8/NucVar/Comparative/Kestrel_Alignments/SharedVariation/SharedSNV-INDELs/Branch/VCFs/Kestrel-v-Kestrel100KBhap.dip.norm.deletion.vcf.gz &
bcftools isec --nfiles=1 -w 1 -c none -p /scratch/jw5478/FalconProject/Projects/RefGenome8/NucVar/Comparative/Kestrel_Alignments/SharedVariation/SharedSNV-INDELs/Branch/Peregrine/Insertion/strip /scratch/jw5478/FalconProject/Projects/RefGenome8/NucVar/Comparative/Kestrel_Alignments/SharedVariation/SharedSNV-INDELs/Branch/Peregrine/Insertion/0000.vcf.gz /scratch/jw5478/FalconProject/Projects/RefGenome8/NucVar/Comparative/Kestrel_Alignments/SharedVariation/SharedSNV-INDELs/Branch/VCFs/A-v-Kestrel100KBhap.dip.norm.insertion.vcf.gz /scratch/jw5478/FalconProject/Projects/RefGenome8/NucVar/Comparative/Kestrel_Alignments/SharedVariation/SharedSNV-INDELs/Branch/VCFs/D-v-Kestrel100KBhap.dip.norm.insertion.vcf.gz /scratch/jw5478/FalconProject/Projects/RefGenome8/NucVar/Comparative/Kestrel_Alignments/SharedVariation/SharedSNV-INDELs/Branch/VCFs/E-v-Kestrel100KBhap.dip.norm.insertion.vcf.gz /scratch/jw5478/FalconProject/Projects/RefGenome8/NucVar/Comparative/Kestrel_Alignments/SharedVariation/SharedSNV-INDELs/Branch/VCFs/F-v-Kestrel100KBhap.dip.norm.insertion.vcf.gz /scratch/jw5478/FalconProject/Projects/RefGenome8/NucVar/Comparative/Kestrel_Alignments/SharedVariation/SharedSNV-INDELs/Branch/VCFs/Kestrel-v-Kestrel100KBhap.dip.norm.insertion.vcf.gz &

#Only Unique Shared in Saker-Gyr
bcftools isec --nfiles=1 -w 1 -c none -p /scratch/jw5478/FalconProject/Projects/RefGenome8/NucVar/Comparative/Kestrel_Alignments/SharedVariation/SharedSNV-INDELs/Branch/Saker-Gyr/SNV/strip /scratch/jw5478/FalconProject/Projects/RefGenome8/NucVar/Comparative/Kestrel_Alignments/SharedVariation/SharedSNV-INDELs/Branch/Saker-Gyr/SNV/0000.vcf.gz /scratch/jw5478/FalconProject/Projects/RefGenome8/NucVar/Comparative/Kestrel_Alignments/SharedVariation/SharedSNV-INDELs/Branch/VCFs/A-v-Kestrel100KBhap.dip.norm.snv.vcf.gz /scratch/jw5478/FalconProject/Projects/RefGenome8/NucVar/Comparative/Kestrel_Alignments/SharedVariation/SharedSNV-INDELs/Branch/VCFs/B-v-Kestrel100KBhap.dip.norm.snv.vcf.gz /scratch/jw5478/FalconProject/Projects/RefGenome8/NucVar/Comparative/Kestrel_Alignments/SharedVariation/SharedSNV-INDELs/Branch/VCFs/C-v-Kestrel100KBhap.dip.norm.snv.vcf.gz /scratch/jw5478/FalconProject/Projects/RefGenome8/NucVar/Comparative/Kestrel_Alignments/SharedVariation/SharedSNV-INDELs/Branch/VCFs/FpBSx77-v-Kestrel100KBhap.dip.norm.snv.vcf.gz /scratch/jw5478/FalconProject/Projects/RefGenome8/NucVar/Comparative/Kestrel_Alignments/SharedVariation/SharedSNV-INDELs/Branch/VCFs/Kestrel-v-Kestrel100KBhap.dip.norm.snv.vcf.gz &
bcftools isec --nfiles=1 -w 1 -c none -p /scratch/jw5478/FalconProject/Projects/RefGenome8/NucVar/Comparative/Kestrel_Alignments/SharedVariation/SharedSNV-INDELs/Branch/Saker-Gyr/Deletion/strip /scratch/jw5478/FalconProject/Projects/RefGenome8/NucVar/Comparative/Kestrel_Alignments/SharedVariation/SharedSNV-INDELs/Branch/Saker-Gyr/Deletion/0000.vcf.gz /scratch/jw5478/FalconProject/Projects/RefGenome8/NucVar/Comparative/Kestrel_Alignments/SharedVariation/SharedSNV-INDELs/Branch/VCFs/A-v-Kestrel100KBhap.dip.norm.deletion.vcf.gz /scratch/jw5478/FalconProject/Projects/RefGenome8/NucVar/Comparative/Kestrel_Alignments/SharedVariation/SharedSNV-INDELs/Branch/VCFs/B-v-Kestrel100KBhap.dip.norm.deletion.vcf.gz /scratch/jw5478/FalconProject/Projects/RefGenome8/NucVar/Comparative/Kestrel_Alignments/SharedVariation/SharedSNV-INDELs/Branch/VCFs/C-v-Kestrel100KBhap.dip.norm.deletion.vcf.gz /scratch/jw5478/FalconProject/Projects/RefGenome8/NucVar/Comparative/Kestrel_Alignments/SharedVariation/SharedSNV-INDELs/Branch/VCFs/FpBSx77-v-Kestrel100KBhap.dip.norm.deletion.vcf.gz /scratch/jw5478/FalconProject/Projects/RefGenome8/NucVar/Comparative/Kestrel_Alignments/SharedVariation/SharedSNV-INDELs/Branch/VCFs/Kestrel-v-Kestrel100KBhap.dip.norm.deletion.vcf.gz &
bcftools isec --nfiles=1 -w 1 -c none -p /scratch/jw5478/FalconProject/Projects/RefGenome8/NucVar/Comparative/Kestrel_Alignments/SharedVariation/SharedSNV-INDELs/Branch/Saker-Gyr/Insertion/strip /scratch/jw5478/FalconProject/Projects/RefGenome8/NucVar/Comparative/Kestrel_Alignments/SharedVariation/SharedSNV-INDELs/Branch/Saker-Gyr/Insertion/0000.vcf.gz /scratch/jw5478/FalconProject/Projects/RefGenome8/NucVar/Comparative/Kestrel_Alignments/SharedVariation/SharedSNV-INDELs/Branch/VCFs/A-v-Kestrel100KBhap.dip.norm.insertion.vcf.gz /scratch/jw5478/FalconProject/Projects/RefGenome8/NucVar/Comparative/Kestrel_Alignments/SharedVariation/SharedSNV-INDELs/Branch/VCFs/B-v-Kestrel100KBhap.dip.norm.insertion.vcf.gz /scratch/jw5478/FalconProject/Projects/RefGenome8/NucVar/Comparative/Kestrel_Alignments/SharedVariation/SharedSNV-INDELs/Branch/VCFs/C-v-Kestrel100KBhap.dip.norm.insertion.vcf.gz /scratch/jw5478/FalconProject/Projects/RefGenome8/NucVar/Comparative/Kestrel_Alignments/SharedVariation/SharedSNV-INDELs/Branch/VCFs/FpBSx77-v-Kestrel100KBhap.dip.norm.insertion.vcf.gz /scratch/jw5478/FalconProject/Projects/RefGenome8/NucVar/Comparative/Kestrel_Alignments/SharedVariation/SharedSNV-INDELs/Branch/VCFs/Kestrel-v-Kestrel100KBhap.dip.norm.insertion.vcf.gz &

#Only Unique Shared in Gyr
bcftools isec --nfiles=1 -w 1 -c none -p /scratch/jw5478/FalconProject/Projects/RefGenome8/NucVar/Comparative/Kestrel_Alignments/SharedVariation/SharedSNV-INDELs/Branch/Gyr/SNV/strip /scratch/jw5478/FalconProject/Projects/RefGenome8/NucVar/Comparative/Kestrel_Alignments/SharedVariation/SharedSNV-INDELs/Branch/Gyr/SNV/0000.vcf.gz /scratch/jw5478/FalconProject/Projects/RefGenome8/NucVar/Comparative/Kestrel_Alignments/SharedVariation/SharedSNV-INDELs/Branch/VCFs/A-v-Kestrel100KBhap.dip.norm.snv.vcf.gz /scratch/jw5478/FalconProject/Projects/RefGenome8/NucVar/Comparative/Kestrel_Alignments/SharedVariation/SharedSNV-INDELs/Branch/VCFs/B-v-Kestrel100KBhap.dip.norm.snv.vcf.gz /scratch/jw5478/FalconProject/Projects/RefGenome8/NucVar/Comparative/Kestrel_Alignments/SharedVariation/SharedSNV-INDELs/Branch/VCFs/C-v-Kestrel100KBhap.dip.norm.snv.vcf.gz /scratch/jw5478/FalconProject/Projects/RefGenome8/NucVar/Comparative/Kestrel_Alignments/SharedVariation/SharedSNV-INDELs/Branch/VCFs/D-v-Kestrel100KBhap.dip.norm.snv.vcf.gz /scratch/jw5478/FalconProject/Projects/RefGenome8/NucVar/Comparative/Kestrel_Alignments/SharedVariation/SharedSNV-INDELs/Branch/VCFs/FpBSx77-v-Kestrel100KBhap.dip.norm.snv.vcf.gz /scratch/jw5478/FalconProject/Projects/RefGenome8/NucVar/Comparative/Kestrel_Alignments/SharedVariation/SharedSNV-INDELs/Branch/VCFs/Kestrel-v-Kestrel100KBhap.dip.norm.snv.vcf.gz &
bcftools isec --nfiles=1 -w 1 -c none -p /scratch/jw5478/FalconProject/Projects/RefGenome8/NucVar/Comparative/Kestrel_Alignments/SharedVariation/SharedSNV-INDELs/Branch/Gyr/Deletion/strip /scratch/jw5478/FalconProject/Projects/RefGenome8/NucVar/Comparative/Kestrel_Alignments/SharedVariation/SharedSNV-INDELs/Branch/Gyr/Deletion/0000.vcf.gz /scratch/jw5478/FalconProject/Projects/RefGenome8/NucVar/Comparative/Kestrel_Alignments/SharedVariation/SharedSNV-INDELs/Branch/VCFs/A-v-Kestrel100KBhap.dip.norm.deletion.vcf.gz /scratch/jw5478/FalconProject/Projects/RefGenome8/NucVar/Comparative/Kestrel_Alignments/SharedVariation/SharedSNV-INDELs/Branch/VCFs/B-v-Kestrel100KBhap.dip.norm.deletion.vcf.gz /scratch/jw5478/FalconProject/Projects/RefGenome8/NucVar/Comparative/Kestrel_Alignments/SharedVariation/SharedSNV-INDELs/Branch/VCFs/C-v-Kestrel100KBhap.dip.norm.deletion.vcf.gz /scratch/jw5478/FalconProject/Projects/RefGenome8/NucVar/Comparative/Kestrel_Alignments/SharedVariation/SharedSNV-INDELs/Branch/VCFs/D-v-Kestrel100KBhap.dip.norm.deletion.vcf.gz /scratch/jw5478/FalconProject/Projects/RefGenome8/NucVar/Comparative/Kestrel_Alignments/SharedVariation/SharedSNV-INDELs/Branch/VCFs/FpBSx77-v-Kestrel100KBhap.dip.norm.deletion.vcf.gz /scratch/jw5478/FalconProject/Projects/RefGenome8/NucVar/Comparative/Kestrel_Alignments/SharedVariation/SharedSNV-INDELs/Branch/VCFs/Kestrel-v-Kestrel100KBhap.dip.norm.deletion.vcf.gz &
bcftools isec --nfiles=1 -w 1 -c none -p /scratch/jw5478/FalconProject/Projects/RefGenome8/NucVar/Comparative/Kestrel_Alignments/SharedVariation/SharedSNV-INDELs/Branch/Gyr/Insertion/strip /scratch/jw5478/FalconProject/Projects/RefGenome8/NucVar/Comparative/Kestrel_Alignments/SharedVariation/SharedSNV-INDELs/Branch/Gyr/Insertion/0000.vcf.gz /scratch/jw5478/FalconProject/Projects/RefGenome8/NucVar/Comparative/Kestrel_Alignments/SharedVariation/SharedSNV-INDELs/Branch/VCFs/A-v-Kestrel100KBhap.dip.norm.insertion.vcf.gz /scratch/jw5478/FalconProject/Projects/RefGenome8/NucVar/Comparative/Kestrel_Alignments/SharedVariation/SharedSNV-INDELs/Branch/VCFs/B-v-Kestrel100KBhap.dip.norm.insertion.vcf.gz /scratch/jw5478/FalconProject/Projects/RefGenome8/NucVar/Comparative/Kestrel_Alignments/SharedVariation/SharedSNV-INDELs/Branch/VCFs/C-v-Kestrel100KBhap.dip.norm.insertion.vcf.gz /scratch/jw5478/FalconProject/Projects/RefGenome8/NucVar/Comparative/Kestrel_Alignments/SharedVariation/SharedSNV-INDELs/Branch/VCFs/D-v-Kestrel100KBhap.dip.norm.insertion.vcf.gz /scratch/jw5478/FalconProject/Projects/RefGenome8/NucVar/Comparative/Kestrel_Alignments/SharedVariation/SharedSNV-INDELs/Branch/VCFs/FpBSx77-v-Kestrel100KBhap.dip.norm.insertion.vcf.gz /scratch/jw5478/FalconProject/Projects/RefGenome8/NucVar/Comparative/Kestrel_Alignments/SharedVariation/SharedSNV-INDELs/Branch/VCFs/Kestrel-v-Kestrel100KBhap.dip.norm.insertion.vcf.gz &

#Only Unique Shared in SubPeregrine
bcftools isec --nfiles=1 -w 1 -c none -p /scratch/jw5478/FalconProject/Projects/RefGenome8/NucVar/Comparative/Kestrel_Alignments/SharedVariation/SharedSNV-INDELs/Branch/SubPeregrine/SNV/strip /scratch/jw5478/FalconProject/Projects/RefGenome8/NucVar/Comparative/Kestrel_Alignments/SharedVariation/SharedSNV-INDELs/Branch/SubPeregrine/SNV/0000.vcf.gz /scratch/jw5478/FalconProject/Projects/RefGenome8/NucVar/Comparative/Kestrel_Alignments/SharedVariation/SharedSNV-INDELs/Branch/VCFs/A-v-Kestrel100KBhap.dip.norm.snv.vcf.gz /scratch/jw5478/FalconProject/Projects/RefGenome8/NucVar/Comparative/Kestrel_Alignments/SharedVariation/SharedSNV-INDELs/Branch/VCFs/C-v-Kestrel100KBhap.dip.norm.snv.vcf.gz /scratch/jw5478/FalconProject/Projects/RefGenome8/NucVar/Comparative/Kestrel_Alignments/SharedVariation/SharedSNV-INDELs/Branch/VCFs/D-v-Kestrel100KBhap.dip.norm.snv.vcf.gz /scratch/jw5478/FalconProject/Projects/RefGenome8/NucVar/Comparative/Kestrel_Alignments/SharedVariation/SharedSNV-INDELs/Branch/VCFs/E-v-Kestrel100KBhap.dip.norm.snv.vcf.gz /scratch/jw5478/FalconProject/Projects/RefGenome8/NucVar/Comparative/Kestrel_Alignments/SharedVariation/SharedSNV-INDELs/Branch/VCFs/F-v-Kestrel100KBhap.dip.norm.snv.vcf.gz /scratch/jw5478/FalconProject/Projects/RefGenome8/NucVar/Comparative/Kestrel_Alignments/SharedVariation/SharedSNV-INDELs/Branch/VCFs/Kestrel-v-Kestrel100KBhap.dip.norm.snv.vcf.gz &
bcftools isec --nfiles=1 -w 1 -c none -p /scratch/jw5478/FalconProject/Projects/RefGenome8/NucVar/Comparative/Kestrel_Alignments/SharedVariation/SharedSNV-INDELs/Branch/SubPeregrine/Deletion/strip /scratch/jw5478/FalconProject/Projects/RefGenome8/NucVar/Comparative/Kestrel_Alignments/SharedVariation/SharedSNV-INDELs/Branch/SubPeregrine/Deletion/0000.vcf.gz /scratch/jw5478/FalconProject/Projects/RefGenome8/NucVar/Comparative/Kestrel_Alignments/SharedVariation/SharedSNV-INDELs/Branch/VCFs/A-v-Kestrel100KBhap.dip.norm.deletion.vcf.gz /scratch/jw5478/FalconProject/Projects/RefGenome8/NucVar/Comparative/Kestrel_Alignments/SharedVariation/SharedSNV-INDELs/Branch/VCFs/C-v-Kestrel100KBhap.dip.norm.deletion.vcf.gz /scratch/jw5478/FalconProject/Projects/RefGenome8/NucVar/Comparative/Kestrel_Alignments/SharedVariation/SharedSNV-INDELs/Branch/VCFs/D-v-Kestrel100KBhap.dip.norm.deletion.vcf.gz /scratch/jw5478/FalconProject/Projects/RefGenome8/NucVar/Comparative/Kestrel_Alignments/SharedVariation/SharedSNV-INDELs/Branch/VCFs/E-v-Kestrel100KBhap.dip.norm.deletion.vcf.gz /scratch/jw5478/FalconProject/Projects/RefGenome8/NucVar/Comparative/Kestrel_Alignments/SharedVariation/SharedSNV-INDELs/Branch/VCFs/F-v-Kestrel100KBhap.dip.norm.deletion.vcf.gz /scratch/jw5478/FalconProject/Projects/RefGenome8/NucVar/Comparative/Kestrel_Alignments/SharedVariation/SharedSNV-INDELs/Branch/VCFs/Kestrel-v-Kestrel100KBhap.dip.norm.deletion.vcf.gz &
bcftools isec --nfiles=1 -w 1 -c none -p /scratch/jw5478/FalconProject/Projects/RefGenome8/NucVar/Comparative/Kestrel_Alignments/SharedVariation/SharedSNV-INDELs/Branch/SubPeregrine/Insertion/strip /scratch/jw5478/FalconProject/Projects/RefGenome8/NucVar/Comparative/Kestrel_Alignments/SharedVariation/SharedSNV-INDELs/Branch/SubPeregrine/Insertion/0000.vcf.gz /scratch/jw5478/FalconProject/Projects/RefGenome8/NucVar/Comparative/Kestrel_Alignments/SharedVariation/SharedSNV-INDELs/Branch/VCFs/A-v-Kestrel100KBhap.dip.norm.insertion.vcf.gz /scratch/jw5478/FalconProject/Projects/RefGenome8/NucVar/Comparative/Kestrel_Alignments/SharedVariation/SharedSNV-INDELs/Branch/VCFs/C-v-Kestrel100KBhap.dip.norm.insertion.vcf.gz /scratch/jw5478/FalconProject/Projects/RefGenome8/NucVar/Comparative/Kestrel_Alignments/SharedVariation/SharedSNV-INDELs/Branch/VCFs/D-v-Kestrel100KBhap.dip.norm.insertion.vcf.gz /scratch/jw5478/FalconProject/Projects/RefGenome8/NucVar/Comparative/Kestrel_Alignments/SharedVariation/SharedSNV-INDELs/Branch/VCFs/E-v-Kestrel100KBhap.dip.norm.insertion.vcf.gz /scratch/jw5478/FalconProject/Projects/RefGenome8/NucVar/Comparative/Kestrel_Alignments/SharedVariation/SharedSNV-INDELs/Branch/VCFs/F-v-Kestrel100KBhap.dip.norm.insertion.vcf.gz /scratch/jw5478/FalconProject/Projects/RefGenome8/NucVar/Comparative/Kestrel_Alignments/SharedVariation/SharedSNV-INDELs/Branch/VCFs/Kestrel-v-Kestrel100KBhap.dip.norm.insertion.vcf.gz &
wait

for f in $(ls /scratch/jw5478/FalconProject/Projects/RefGenome8/NucVar/Comparative/Kestrel_Alignments/SharedVariation/SharedSNV-INDELs/Branch/*/*/strip/*.vcf)
do
bgzip $f &
done
wait

for f in $(ls /scratch/jw5478/FalconProject/Projects/RefGenome8/NucVar/Comparative/Kestrel_Alignments/SharedVariation/SharedSNV-INDELs/Branch/*/*/strip/*.vcf.gz)
do
bcftools index $f &
done
wait

echo -e "Clade\tShared_SNVs\tShared_Deletions\tShared_Insertions" > /scratch/jw5478/FalconProject/Projects/RefGenome8/NucVar/Comparative/Kestrel_Alignments/SharedVariation/SharedSNV-INDELs/Branch/CladeSharedSummary.txt

Large_SNV=`zcat /scratch/jw5478/FalconProject/Projects/RefGenome8/NucVar/Comparative/Kestrel_Alignments/SharedVariation/SharedSNV-INDELs/Branch/Large/SNV/strip/0000.vcf.gz | grep -v "#" | uniq | wc | awk '{print $1}'`
Large_Deletions=`zcat /scratch/jw5478/FalconProject/Projects/RefGenome8/NucVar/Comparative/Kestrel_Alignments/SharedVariation/SharedSNV-INDELs/Branch/Large/Deletion/strip/0000.vcf.gz | grep -v "#" | uniq | wc | awk '{print $1}'`
Large_Insertions=`zcat /scratch/jw5478/FalconProject/Projects/RefGenome8/NucVar/Comparative/Kestrel_Alignments/SharedVariation/SharedSNV-INDELs/Branch/Large/Insertion/strip/0000.vcf.gz | grep -v "#" | uniq | wc | awk '{print $1}'`
echo -e "Large\t$Large_SNV\t$Large_Deletions\t$Large_Insertions" >> /scratch/jw5478/FalconProject/Projects/RefGenome8/NucVar/Comparative/Kestrel_Alignments/SharedVariation/SharedSNV-INDELs/Branch/CladeSharedSummary.txt

Kestrel_SNV=`zcat /scratch/jw5478/FalconProject/Projects/RefGenome8/NucVar/Comparative/Kestrel_Alignments/SharedVariation/SharedSNV-INDELs/Branch/Kestrel/SNV/strip/0000.vcf.gz | grep -v "#" | uniq | wc | awk '{print $1}'`
Kestrel_Deletions=`zcat /scratch/jw5478/FalconProject/Projects/RefGenome8/NucVar/Comparative/Kestrel_Alignments/SharedVariation/SharedSNV-INDELs/Branch/Kestrel/Deletion/strip/0000.vcf.gz | grep -v "#" | uniq | wc | awk '{print $1}'`
Kestrel_Insertions=`zcat /scratch/jw5478/FalconProject/Projects/RefGenome8/NucVar/Comparative/Kestrel_Alignments/SharedVariation/SharedSNV-INDELs/Branch/Kestrel/Insertion/strip/0000.vcf.gz | grep -v "#" | uniq | wc | awk '{print $1}'`

fullKestrel_SNV=`expr $Kestrel_SNV + $Large_SNV`
fullKestrel_Deletions=`expr $Kestrel_Deletions + $Large_Insertions`
fullKestrel_Insertions=`expr $Kestrel_Insertions + $Large_Deletions`
echo -e "Kestrel\t$fullKestrel_SNV\t$fullKestrel_Deletions\t$fullKestrel_Insertions" >> /scratch/jw5478/FalconProject/Projects/RefGenome8/NucVar/Comparative/Kestrel_Alignments/SharedVariation/SharedSNV-INDELs/Branch/CladeSharedSummary.txt

Hierofalco_SNV=`zcat /scratch/jw5478/FalconProject/Projects/RefGenome8/NucVar/Comparative/Kestrel_Alignments/SharedVariation/SharedSNV-INDELs/Branch/Hierofalco/SNV/strip/0000.vcf.gz | grep -v "#" | uniq | wc | awk '{print $1}'`
Hierofalco_Deletions=`zcat /scratch/jw5478/FalconProject/Projects/RefGenome8/NucVar/Comparative/Kestrel_Alignments/SharedVariation/SharedSNV-INDELs/Branch/Hierofalco/Deletion/strip/0000.vcf.gz | grep -v "#" | uniq | wc | awk '{print $1}'`
Hierofalco_Insertions=`zcat /scratch/jw5478/FalconProject/Projects/RefGenome8/NucVar/Comparative/Kestrel_Alignments/SharedVariation/SharedSNV-INDELs/Branch/Hierofalco/Insertion/strip/0000.vcf.gz | grep -v "#" | uniq | wc | awk '{print $1}'`
echo -e "Hierofalco\t$Hierofalco_SNV\t$Hierofalco_Deletions\t$Hierofalco_Insertions" >> /scratch/jw5478/FalconProject/Projects/RefGenome8/NucVar/Comparative/Kestrel_Alignments/SharedVariation/SharedSNV-INDELs/Branch/CladeSharedSummary.txt

Peregrine_SNV=`zcat /scratch/jw5478/FalconProject/Projects/RefGenome8/NucVar/Comparative/Kestrel_Alignments/SharedVariation/SharedSNV-INDELs/Branch/Peregrine/SNV/strip/0000.vcf.gz | grep -v "#" | uniq | wc | awk '{print $1}'`
Peregrine_Deletions=`zcat /scratch/jw5478/FalconProject/Projects/RefGenome8/NucVar/Comparative/Kestrel_Alignments/SharedVariation/SharedSNV-INDELs/Branch/Peregrine/Deletion/strip/0000.vcf.gz | grep -v "#" | uniq | wc | awk '{print $1}'`
Peregrine_Insertions=`zcat /scratch/jw5478/FalconProject/Projects/RefGenome8/NucVar/Comparative/Kestrel_Alignments/SharedVariation/SharedSNV-INDELs/Branch/Peregrine/Insertion/strip/0000.vcf.gz | grep -v "#" | uniq | wc | awk '{print $1}'`
echo -e "Peregrine\t$Peregrine_SNV\t$Peregrine_Deletions\t$Peregrine_Insertions" >> /scratch/jw5478/FalconProject/Projects/RefGenome8/NucVar/Comparative/Kestrel_Alignments/SharedVariation/SharedSNV-INDELs/Branch/CladeSharedSummary.txt

Saker_Gyr_SNV=`zcat /scratch/jw5478/FalconProject/Projects/RefGenome8/NucVar/Comparative/Kestrel_Alignments/SharedVariation/SharedSNV-INDELs/Branch/Saker-Gyr/SNV/strip/0000.vcf.gz | grep -v "#" | uniq | wc | awk '{print $1}'`
Saker_Gyr_Deletions=`zcat /scratch/jw5478/FalconProject/Projects/RefGenome8/NucVar/Comparative/Kestrel_Alignments/SharedVariation/SharedSNV-INDELs/Branch/Saker-Gyr/Deletion/strip/0000.vcf.gz | grep -v "#" | uniq | wc | awk '{print $1}'`
Saker_Gyr_Insertions=`zcat /scratch/jw5478/FalconProject/Projects/RefGenome8/NucVar/Comparative/Kestrel_Alignments/SharedVariation/SharedSNV-INDELs/Branch/Saker-Gyr/Insertion/strip/0000.vcf.gz | grep -v "#" | uniq | wc | awk '{print $1}'`
echo -e "Saker-Gyr\t$Saker_Gyr_SNV\t$Saker_Gyr_Deletions\t$Saker_Gyr_Insertions" >> /scratch/jw5478/FalconProject/Projects/RefGenome8/NucVar/Comparative/Kestrel_Alignments/SharedVariation/SharedSNV-INDELs/Branch/CladeSharedSummary.txt

Gyr_SNV=`zcat /scratch/jw5478/FalconProject/Projects/RefGenome8/NucVar/Comparative/Kestrel_Alignments/SharedVariation/SharedSNV-INDELs/Branch/Gyr/SNV/strip/0000.vcf.gz | grep -v "#" | uniq | wc | awk '{print $1}'`
Gyr_Deletions=`zcat /scratch/jw5478/FalconProject/Projects/RefGenome8/NucVar/Comparative/Kestrel_Alignments/SharedVariation/SharedSNV-INDELs/Branch/Gyr/Deletion/strip/0000.vcf.gz | grep -v "#" | uniq | wc | awk '{print $1}'`
Gyr_Insertions=`zcat /scratch/jw5478/FalconProject/Projects/RefGenome8/NucVar/Comparative/Kestrel_Alignments/SharedVariation/SharedSNV-INDELs/Branch/Gyr/Insertion/strip/0000.vcf.gz | grep -v "#" | uniq | wc | awk '{print $1}'`
echo -e "Gyr\t$Gyr_SNV\t$Gyr_Deletions\t$Gyr_Insertions" >> /scratch/jw5478/FalconProject/Projects/RefGenome8/NucVar/Comparative/Kestrel_Alignments/SharedVariation/SharedSNV-INDELs/Branch/CladeSharedSummary.txt

SubPeregrine_SNV=`zcat /scratch/jw5478/FalconProject/Projects/RefGenome8/NucVar/Comparative/Kestrel_Alignments/SharedVariation/SharedSNV-INDELs/Branch/SubPeregrine/SNV/strip/0000.vcf.gz | grep -v "#" | uniq | wc | awk '{print $1}'`
SubPeregrine_Deletions=`zcat /scratch/jw5478/FalconProject/Projects/RefGenome8/NucVar/Comparative/Kestrel_Alignments/SharedVariation/SharedSNV-INDELs/Branch/SubPeregrine/Deletion/strip/0000.vcf.gz | grep -v "#" | uniq | wc | awk '{print $1}'`
SubPeregrine_Insertions=`zcat /scratch/jw5478/FalconProject/Projects/RefGenome8/NucVar/Comparative/Kestrel_Alignments/SharedVariation/SharedSNV-INDELs/Branch/SubPeregrine/Insertion/strip/0000.vcf.gz | grep -v "#" | uniq | wc | awk '{print $1}'`
echo -e "SubPeregrine\t$SubPeregrine_SNV\t$SubPeregrine_Deletions\t$SubPeregrine_Insertions" >> /scratch/jw5478/FalconProject/Projects/RefGenome8/NucVar/Comparative/Kestrel_Alignments/SharedVariation/SharedSNV-INDELs/Branch/CladeSharedSummary.txt
================================================
#Script to submit script "PhyloCladeSharedVar.bash", to compile all shared variation by tree branch
cd /scratch/jw5478/FalconProject/Projects/RefGenome8/Scripts/NucVar/Phylogeny/Submissions
dos2unix /scratch/jw5478/FalconProject/Projects/RefGenome8/Scripts/NucVar/Phylogeny/PhyloCladeSharedVar.bash
chmod +x /scratch/jw5478/FalconProject/Projects/RefGenome8/Scripts/NucVar/Phylogeny/PhyloCladeSharedVar.bash
sbatch /scratch/jw5478/FalconProject/Projects/RefGenome8/Scripts/NucVar/Phylogeny/PhyloCladeSharedVar.bash
~~~~~~~~~~~~~~~~~~~~~~~~~~~~~~~~~~~~~~~~~~~~~~~~
#Script to perform PSMC
nano /scratch/jw5478/FalconProject/Projects/RefGenome8/Scripts/NucVar/Demography/PSMC/Ref8_PSMC.bash
================================================
#!/bin/bash
#SBATCH --time=168:00:00
#SBATCH --mem=116GB
#SBATCH -p serial
# Set number of nodes to run
#SBATCH --nodes=1
# Set number of tasks to run
#SBATCH --ntasks=28
# Set number of cores per task (default is 1)
#SBATCH --cpus-per-task=1
# Output and error files
#SBATCH -o job.%J.out

s=$1
module load gencore/1
module load gencore_variant_detection/1.0
module load perl

samtools mpileup -uf /scratch/jw5478/FalconProject/Projects/RefGenome8/SuperNovaOut/16KBph2/16KBph2Mod/PH2_100kbRef/"$s"_16KBph2.100KB.haploid.fasta /scratch/jw5478/FalconProject/Projects/RefGenome8/LongrangerOut/SelfAlign/16KBph2Haploid/"$s"_16KBph2-HaploidLR/outs/phased_possorted_bam.bam | bcftools call -c --threads 28  - | bcftools filter --SnpGap 10 - | bcftools view  -i  'MIN(DP)>20 & MAX(DP)<120'   - > /scratch/jw5478/FalconProject/Projects/RefGenome8/NucVar/Demography/PSMC/ConsensusGenomes/Temp/"$s"_16KBph2.100KB.haploid.allsite.vcf

vcfutils.pl vcf2fq /scratch/jw5478/FalconProject/Projects/RefGenome8/NucVar/Demography/PSMC/ConsensusGenomes/Temp/"$s"_16KBph2.100KB.haploid.allsite.vcf > /scratch/jw5478/FalconProject/Projects/RefGenome8/NucVar/Demography/PSMC/ConsensusGenomes/"$s"_diploid.fq
gzip /scratch/jw5478/FalconProject/Projects/RefGenome8/NucVar/Demography/PSMC/ConsensusGenomes/"$s"_diploid.fq
/project/jw5478/Programs/psmc/utils/fq2psmcfa -q 30 /scratch/jw5478/FalconProject/Projects/RefGenome8/NucVar/Demography/PSMC/ConsensusGenomes/"$s"_diploid.fq.gz > /scratch/jw5478/FalconProject/Projects/RefGenome8/NucVar/Demography/PSMC/ConsensusGenomes/"$s"_16KBph2.haploidConsensus.psmcfa
/project/jw5478/Programs/psmc/psmc -N100 -t 12 -r 2 -p "8+28*3+8" -o /scratch/jw5478/FalconProject/Projects/RefGenome8/NucVar/Demography/PSMC/"$s"_16KBph2.diploid.psmc /scratch/jw5478/FalconProject/Projects/RefGenome8/NucVar/Demography/PSMC/ConsensusGenomes/"$s"_16KBph2.haploidConsensus.psmcfa
================================================
#Script to submit script "Ref8_PSMC.bash", to perform PSMC
rm -r /scratch/jw5478/FalconProject/Projects/RefGenome8/NucVar/Demography
mkdir /scratch/jw5478/FalconProject/Projects/RefGenome8/NucVar/Demography
mkdir /scratch/jw5478/FalconProject/Projects/RefGenome8/NucVar/Demography/PSMC
mkdir /scratch/jw5478/FalconProject/Projects/RefGenome8/NucVar/Demography/PSMC/BootStrap
mkdir /scratch/jw5478/FalconProject/Projects/RefGenome8/NucVar/Demography/PSMC/BootStrap/Rounds
mkdir /scratch/jw5478/FalconProject/Projects/RefGenome8/NucVar/Demography/PSMC/ConsensusGenomes
mkdir /scratch/jw5478/FalconProject/Projects/RefGenome8/NucVar/Demography/PSMC/ConsensusGenomes/Temp
cd /scratch/jw5478/FalconProject/Projects/RefGenome8/Scripts/NucVar/Demography/PSMC/Submissions
chmod +x /scratch/jw5478/FalconProject/Projects/RefGenome8/Scripts/NucVar/Demography/PSMC/Ref8_PSMC.bash

for s in A B C D E F FpBSx77 Kestrel
do
sbatch /scratch/jw5478/FalconProject/Projects/RefGenome8/Scripts/NucVar/Demography/PSMC/Ref8_PSMC.bash $s
done
~~~~~~~~~~~~~~~~~~~~~~~~~~~~~~~~~~~~~~~~~~~~~~~~
#Script to bootstrap PSMC
nano /scratch/jw5478/FalconProject/Projects/RefGenome8/Scripts/NucVar/Demography/PSMC/paRef8_BS-PSMC.bash
================================================
#!/bin/bash
#SBATCH --time=168:00:00
#SBATCH --mem=116GB
#SBATCH -p serial
# Set number of nodes to run
#SBATCH --nodes=1
# Set number of tasks to run
#SBATCH --ntasks=28
# Set number of cores per task (default is 1)
#SBATCH --cpus-per-task=1
# Output and error files
#SBATCH -o job.%J.out

s=$1
/project/jw5478/Programs/psmc/utils/splitfa /scratch/jw5478/FalconProject/Projects/RefGenome8/NucVar/Demography/PSMC/ConsensusGenomes/"$s"_16KBph2.haploidConsensus.psmcfa > /scratch/jw5478/FalconProject/Projects/RefGenome8/NucVar/Demography/PSMC/ConsensusGenomes/"$s"_16KBph2.haploidConsensus.split.psmcfa

for b in $(seq 1 100)
do
/project/jw5478/Programs/psmc/psmc -N100 -t 12 -r 2 -b -p "8+28*3+8" -o /scratch/jw5478/FalconProject/Projects/RefGenome8/NucVar/Demography/PSMC/BootStrap/Rounds/round-"$b"."$s"_16KBph2.diploid.psmc /scratch/jw5478/FalconProject/Projects/RefGenome8/NucVar/Demography/PSMC/ConsensusGenomes/"$s"_16KBph2.haploidConsensus.split.psmcfa &
JOBS=`jobs | wc | awk '{print $1}'`
while [ $JOBS -ge 28 ]
do
sleep 1m
JOBS=`jobs | wc | awk '{print $1}'`
done
done
wait
cat /scratch/jw5478/FalconProject/Projects/RefGenome8/NucVar/Demography/PSMC/"$s"_16KBph2.diploid.psmc /scratch/jw5478/FalconProject/Projects/RefGenome8/NucVar/Demography/PSMC/BootStrap/Rounds/round*"$s"_16KBph2.diploid.psmc > /scratch/jw5478/FalconProject/Projects/RefGenome8/NucVar/Demography/PSMC/BootStrap/"$s"_16KBph2.diploid.combined.psmc
================================================
#Script to submit script "paRef8_BS-PSMC.bash", to bootstrap PSMC
rm -r /scratch/jw5478/FalconProject/Projects/RefGenome8/NucVar/Demography/PSMC/BootStrap
mkdir /scratch/jw5478/FalconProject/Projects/RefGenome8/NucVar/Demography/PSMC/BootStrap
mkdir /scratch/jw5478/FalconProject/Projects/RefGenome8/NucVar/Demography/PSMC/BootStrap/Rounds
cd /scratch/jw5478/FalconProject/Projects/RefGenome8/Scripts/NucVar/Demography/PSMC/Submissions
chmod +x /scratch/jw5478/FalconProject/Projects/RefGenome8/Scripts/NucVar/Demography/PSMC/paRef8_BS-PSMC.bash
for s in A B C D E F FpBSx77 Kestrel
do
sbatch /scratch/jw5478/FalconProject/Projects/RefGenome8/Scripts/NucVar/Demography/PSMC/paRef8_BS-PSMC.bash $s
done
~~~~~~~~~~~~~~~~~~~~~~~~~~~~~~~~~~~~~~~~~~~~~~~~
!!!!!Repeat and Structural Variant Analysis!!!!!
************************************************
#Script to run RepeatModeler2 on Falcon Genomes
nano /scratch/jw5478/FalconProject/Projects/RefGenomes/Scripts/Repeats/RepMod_16KBph2Diploid.bash
================================================
#!/bin/bash
# Set number of nodes to run
#SBATCH --nodes=1
# Set number of tasks to run
# Set number of cores per task (default is 1)
#SBATCH --cpus-per-task=28
#SBATCH --mem=250GB
# Output and error files
#SBATCH -o job.%J.out
#SBATCH --time=168:00:00
#SBATCH --partition=c18_25

#Modules
module purge
module load perl/intel/5.24.0

#Input
s=$1
RepMod="/home/jw5478/Programs/RepeatModeler-2.0.1"

#Script
##Database

rm -r /scratch/jw5478/FalconProject/Projects/RefGenomes/Repeats/16KBph2Diploid/RepModDB/"$s"
mkdir /scratch/jw5478/FalconProject/Projects/RefGenomes/Repeats/16KBph2Diploid/RepModDB/"$s"

cd /scratch/jw5478/FalconProject/Projects/RefGenomes/Repeats/16KBph2Diploid/RepModDB/"$s"

#Build Database
$RepMod/BuildDatabase -engine ncbi -name "$s"_FalcoRefGenomeRepModDB /scratch/jw5478/FalconProject/Projects/RefGenomes/Genomes/SuperNova10X/16KBph2Diploid/"$s"_16KBph2.diploid.fasta

##RepeatModeler
$RepMod/RepeatModeler -pa 7 -database "$s"_FalcoRefGenomeRepModDB -engine ncbi -genomeSampleSizeMax 243000000 -LTRStruct

#Cleaning up intermediary RepeatModeler files
rm -r /scratch/jw5478/FalconProject/Projects/RefGenomes/Repeats/16KBph2Diploid/RepModDB/"$s"/RM_*
================================================
#Script to submit "RepMod_16KBph2Diploid.bash", to run RepeatModeler2 on Falcon Genomes
rm -r /scratch/jw5478/FalconProject/Projects/RefGenomes/Repeats
mkdir /scratch/jw5478/FalconProject/Projects/RefGenomes/Repeats
mkdir /scratch/jw5478/FalconProject/Projects/RefGenomes/Repeats/16KBph2Diploid
mkdir /scratch/jw5478/FalconProject/Projects/RefGenomes/Repeats/16KBph2Diploid/RepModDB
rm -r /scratch/jw5478/FalconProject/Projects/RefGenomes/Scripts/Repeats/Submissions
mkdir /scratch/jw5478/FalconProject/Projects/RefGenomes/Scripts/Repeats/Submissions
cd /scratch/jw5478/FalconProject/Projects/RefGenomes/Scripts/Repeats/Submissions/
chmod +x /scratch/jw5478/FalconProject/Projects/RefGenomes/Scripts/Repeats/RepMod_16KBph2Diploid.bash
for s in A B C D E F Kestrel FpBSx77
do
sbatch /scratch/jw5478/FalconProject/Projects/RefGenomes/Scripts/Repeats/RepMod_16KBph2Diploid.bash $s
done
~~~~~~~~~~~~~~~~~~~~~~~~~~~~~~~~~~~~~~~~~~~~~~~~
#Script to merge, cluster and filter RepeatModeler2 outputs into a single combined falcon database
nano -w /scratch/jw5478/FalconProject/Projects/RefGenomes/Scripts/Repeats/RepMod2_Merge-and-Cluster.bash
================================================
#!/bin/bash
#SBATCH --nodes=1
#SBATCH --cpus-per-task=48
#SBATCH --mem=180GB
#SBATCH -o job.%J.out
#SBATCH --time=168:00:00

#Script to compile Repeats from all Stockholm files into a single file

rm -r /scratch/jw5478/FalconProject/Projects/RefGenomes/Repeats/16KBph2Diploid/All_Falco/Temp
mkdir /scratch/jw5478/FalconProject/Projects/RefGenomes/Repeats/16KBph2Diploid/All_Falco/Temp
for s in A B C D E F Kestrel FpBSx77
do 
perl -pe "s#>#>$s\_#" /scratch/jw5478/FalconProject/Projects/RefGenomes/Repeats/16KBph2Diploid/Single_Falco/"$s"_FalcoRefGenomeRepModDB-families.fa | perl -pe 's#\s\(.*Final Multiple Alignment (Size = [0-9]+).*#;$1#' | perl -pe 's#Size = #size=#' >> /scratch/jw5478/FalconProject/Projects/RefGenomes/Repeats/16KBph2Diploid/All_Falco/Temp/All_FalcoRefGenomeRepModDB-families.fa
done

/home/jw5478/Programs/USEARCH/usearch11.0.667_i86linux32 -sortbysize /scratch/jw5478/FalconProject/Projects/RefGenomes/Repeats/16KBph2Diploid/All_Falco/Temp/All_FalcoRefGenomeRepModDB-families.fa -fastaout /scratch/jw5478/FalconProject/Projects/RefGenomes/Repeats/16KBph2Diploid/All_Falco/Temp/All_FalcoRefGenomeRepModDB-families.size_filt.fa -minsize 20
/home/jw5478/Programs/USEARCH/usearch11.0.667_i86linux32 -sortbylength /scratch/jw5478/FalconProject/Projects/RefGenomes/Repeats/16KBph2Diploid/All_Falco/Temp/All_FalcoRefGenomeRepModDB-families.size_filt.fa -fastaout /scratch/jw5478/FalconProject/Projects/RefGenomes/Repeats/16KBph2Diploid/All_Falco/Temp/All_FalcoRefGenomeRepModDB-families.size_filter.sort_length.fa 
/home/jw5478/Programs/USEARCH/usearch11.0.667_i86linux32 -cluster_fast /scratch/jw5478/FalconProject/Projects/RefGenomes/Repeats/16KBph2Diploid/All_Falco/Temp/All_FalcoRefGenomeRepModDB-families.size_filter.sort_length.fa -threads 48 -id 0.8 -sort length -maxaccepts 1 -maxrejects 0 -strand both -sizein -sizeout -consout /scratch/jw5478/FalconProject/Projects/RefGenomes/Repeats/16KBph2Diploid/All_Falco/Temp/All_FalcoRefGenomeRepModDB-ID80families.fa -uc /scratch/jw5478/FalconProject/Projects/RefGenomes/Repeats/16KBph2Diploid/All_Falco/Temp/All_FalcoRefGenomeRepModDB-ID80families.uc

/home/jw5478/Programs/USEARCH/usearch11.0.667_i86linux32 -sortbysize /scratch/jw5478/FalconProject/Projects/RefGenomes/Repeats/16KBph2Diploid/All_Falco/Temp/All_FalcoRefGenomeRepModDB-ID80families.fa -fastaout /scratch/jw5478/FalconProject/Projects/RefGenomes/Repeats/16KBph2Diploid/All_Falco/Temp/All_FalcoRefGenomeRepModDB-ID80families.size_filter.fa -minsize 80
================================================
#Script to submit script "RepMod2_Merge-and-Cluster.bash", to merge, cluster and filter RepeatModeler2 outputs into a single combined falcon database
cd /scratch/jw5478/FalconProject/Projects/RefGenomes/Scripts/Repeats/Submissions/
chmod +x /scratch/jw5478/FalconProject/Projects/RefGenomes/Scripts/Repeats/RepMod2_Merge-and-Cluster.bash
sbatch /scratch/jw5478/FalconProject/Projects/RefGenomes/Scripts/Repeats/RepMod2_Merge-and-Cluster.bash
~~~~~~~~~~~~~~~~~~~~~~~~~~~~~~~~~~~~~~~~~~~~~~~~
#Refiltering to set minimum size limit to 40 copies across all genomes
srun --pty -c 4 /bin/bash
rm -r /scratch/jw5478/FalconProject/Projects/RefGenomes/Repeats/16KBph2Diploid/All_Falco
mkdir /scratch/jw5478/FalconProject/Projects/RefGenomes/Repeats/16KBph2Diploid/All_Falco
cp -r /home/jw5478/Temp /scratch/jw5478/FalconProject/Projects/RefGenomes/Repeats/16KBph2Diploid/All_Falco
/home/jw5478/Programs/USEARCH/usearch11.0.667_i86linux32 -sortbysize /scratch/jw5478/FalconProject/Projects/RefGenomes/Repeats/16KBph2Diploid/All_Falco/Temp/All_FalcoRefGenomeRepModDB-ID80families.fa -fastaout /scratch/jw5478/FalconProject/Projects/RefGenomes/Repeats/16KBph2Diploid/All_Falco/Temp/All_FalcoRefGenomeRepModDB-ID80families.size_filter40.fa -minsize 40
================================================
#Script to rebuild consensus libraries for all merged clusters from all genomes
nano -w /scratch/jw5478/FalconProject/Projects/RefGenomes/Scripts/Repeats/RepMod2_rmMerge.bash
================================================
#!/bin/bash
#SBATCH --nodes=1
#SBATCH --cpus-per-task=48
#SBATCH --mem=180GB
#SBATCH -o job.%J.out
#SBATCH --time=168:00:00

module purge
rm -r /scratch/jw5478/FalconProject/Projects/RefGenomes/Repeats/16KBph2Diploid/All_Falco/Temp
cp -r /home/jw5478/Temp /scratch/jw5478/FalconProject/Projects/RefGenomes/Repeats/16KBph2Diploid/All_Falco
rm /scratch/jw5478/FalconProject/Projects/RefGenomes/Repeats/16KBph2Diploid/All_Falco/All_FalcoRefGenomeRepModDB-ID80families.annotated.fa
/home/jw5478/Programs/USEARCH/usearch11.0.667_i86linux32 -sortbysize /scratch/jw5478/FalconProject/Projects/RefGenomes/Repeats/16KBph2Diploid/All_Falco/Temp/All_FalcoRefGenomeRepModDB-ID80families.fa -fastaout /scratch/jw5478/FalconProject/Projects/RefGenomes/Repeats/16KBph2Diploid/All_Falco/Temp/All_FalcoRefGenomeRepModDB-ID80families.size_filter40.fa -minsize 40
cat /scratch/jw5478/FalconProject/Projects/RefGenomes/Repeats/16KBph2Diploid/All_Falco/Temp/All_FalcoRefGenomeRepModDB-ID80families.size_filter40.fa > /scratch/jw5478/FalconProject/Projects/RefGenomes/Repeats/16KBph2Diploid/All_Falco/All_FalcoRefGenomeRepModDB-ID80families.annotated.fa
for f in $(grep ">" /scratch/jw5478/FalconProject/Projects/RefGenomes/Repeats/16KBph2Diploid/All_Falco/Temp/All_FalcoRefGenomeRepModDB-ID80families.size_filter40.fa | perl -pe 's#>##')
do
CLUSTER_NUM=`echo $f | perl -pe 's#;.*##' | perl -pe 's#Cluster##'`
i=`awk -v cluster=$CLUSTER_NUM '$2==cluster && $10=="*"{print $9; exit}' /scratch/jw5478/FalconProject/Projects/RefGenomes/Repeats/16KBph2Diploid/All_Falco/Temp/All_FalcoRefGenomeRepModDB-ID80families.uc | perl -pe 's#;.*##'`
sed -i "s%$f\$%$i%" /scratch/jw5478/FalconProject/Projects/RefGenomes/Repeats/16KBph2Diploid/All_Falco/All_FalcoRefGenomeRepModDB-ID80families.annotated.fa
done
rm -r /scratch/jw5478/FalconProject/Projects/RefGenome8/Repeats/16KBph2Diploid/RepModDB/All_Falco/Temp
================================================
#Script to submit script "Repeats/RepMod2_rmMerge.bash", to rebuild consensus libraries for all merged clusters from all genomes
cd /scratch/jw5478/FalconProject/Projects/RefGenomes/Scripts/Repeats/Submissions
chmod +x /scratch/jw5478/FalconProject/Projects/RefGenomes/Scripts/Repeats/RepMod2_rmMerge.bash
sbatch /scratch/jw5478/FalconProject/Projects/RefGenomes/Scripts/Repeats/RepMod2_rmMerge.bash
~~~~~~~~~~~~~~~~~~~~~~~~~~~~~~~~~~~~~~~~~~~~~~~~
#Script to run RepeatMasker on Falcon Genomes using RMBLAST database
nano -w /scratch/jw5478/FalconProject/Projects/RefGenomes/Scripts/Repeats/RepMaskRMBLAST_16KBph2Diploid.bash
================================================
#!/bin/bash
#SBATCH --nodes=1
#SBATCH --cpus-per-task=48
#SBATCH --mem=180GB
#SBATCH -o job.%J.out
#SBATCH --time=168:00:00

#Modules
module purge
module load perl/intel/5.32.0

#Input
s=$1

##RepeatMasker
rm -r /scratch/jw5478/FalconProject/Projects/RefGenomes/Repeats/16KBph2Diploid/RepeatMasker/rmBLAST/"$s"
mkdir /scratch/jw5478/FalconProject/Projects/RefGenomes/Repeats/16KBph2Diploid/RepeatMasker/rmBLAST/"$s"

cd /scratch/jw5478/FalconProject/Projects/RefGenomes/Repeats/16KBph2Diploid/RepeatMasker/rmBLAST/"$s"
/home/jw5478/Programs/RepeatMasker/RepeatMasker -e rmblast -a -lib /scratch/jw5478/FalconProject/Projects/RefGenomes/Repeats/16KBph2Diploid/All_Falco/All_FalcoRefGenomeRepModDB-ID80families.annotated.fa -dir /scratch/jw5478/FalconProject/Projects/RefGenomes/Repeats/16KBph2Diploid/RepeatMasker/rmBLAST/"$s" -gccalc -poly -s -pa 12 /scratch/jw5478/FalconProject/Projects/RefGenomes/Genomes/SuperNova10X/16KBph2Diploid/"$s"_16KBph2.diploid.fasta

rm -r /scratch/jw5478/FalconProject/Projects/RefGenomes/Repeats/16KBph2Diploid/RepeatMasker/rmBLAST/"$s"/Analysis
mkdir /scratch/jw5478/FalconProject/Projects/RefGenomes/Repeats/16KBph2Diploid/RepeatMasker/rmBLAST/"$s"/Analysis
cd /scratch/jw5478/FalconProject/Projects/RefGenomes/Repeats/16KBph2Diploid/RepeatMasker/rmBLAST/"$s"/Analysis

GenomeSize=`grep -P "^total length:" /scratch/jw5478/FalconProject/Projects/RefGenomes/Repeats/16KBph2Diploid/RepeatMasker/rmBLAST/"$s"/"$s"_16KBph2.diploid.fasta.tbl | perl -pe "s#^total length:\s+([0-9]+) bp.+\([0-9]+.+#\1#"` 
Title=`grep -P "^$s\t" /scratch/jw5478/FalconProject/Projects/RefGenomes/Repeats/16KBph2Diploid/RepeatMasker/SampleKey.txt | perl -pe "s#^[a-zA-Z0-9]+\s+([A-Z][a-zA-Z()\s]+).*#Interspersed Repeat Landscape: \1#"`
perl /home/jw5478/Programs/RepeatMasker/util/calcDivergenceFromAlign.pl  -s /scratch/jw5478/FalconProject/Projects/RefGenomes/Repeats/16KBph2Diploid/RepeatMasker/rmBLAST/"$s"/Analysis/"$s"_16KBph2.diploid.fasta.align.divsum -a /scratch/jw5478/FalconProject/Projects/RefGenomes/Repeats/16KBph2Diploid/RepeatMasker/rmBLAST/"$s"/Analysis/"$s"_16KBph2.diploid.fasta.new.align /scratch/jw5478/FalconProject/Projects/RefGenomes/Repeats/16KBph2Diploid/RepeatMasker/rmBLAST/"$s"/"$s"_16KBph2.diploid.fasta.align
perl /home/jw5478/Programs/RepeatMasker/util/createRepeatLandscape.pl -div /scratch/jw5478/FalconProject/Projects/RefGenomes/Repeats/16KBph2Diploid/RepeatMasker/rmBLAST/"$s"/Analysis/"$s"_16KBph2.diploid.fasta.align.divsum -t "$Title" -g $GenomeSize > /scratch/jw5478/FalconProject/Projects/RefGenomes/Repeats/16KBph2Diploid/RepeatMasker/rmBLAST/"$s"/Analysis/"$s"_16KBph2.diploid.fasta.align.divsum.html
================================================
#Script to submit script "RepMaskRMBLAST_16KBph2Diploid.bash", to run RepeatMasker on Falcon Genomes using RMBLAST database
rm -r /scratch/jw5478/FalconProject/Projects/RefGenomes/Repeats/16KBph2Diploid/RepeatMasker/rmBLAST
mkdir /scratch/jw5478/FalconProject/Projects/RefGenomes/Repeats/16KBph2Diploid/RepeatMasker/rmBLAST
cd /scratch/jw5478/FalconProject/Projects/RefGenomes/Scripts/Repeats/Submissions
chmod +x /scratch/jw5478/FalconProject/Projects/RefGenomes/Scripts/Repeats/RepMaskRMBLAST_16KBph2Diploid.bash
for s in A B C D E F Kestrel FpBSx77
do
sbatch /scratch/jw5478/FalconProject/Projects/RefGenomes/Scripts/Repeats/RepMaskRMBLAST_16KBph2Diploid.bash $s
done
~~~~~~~~~~~~~~~~~~~~~~~~~~~~~~~~~~~~~~~~~~~~~~~~
#Downloading other avian genomes to examine repeat landscapes
srun --pty -c 1 /bin/bash
#Downloading other bird Genomes for use with RepeatMasker to date old repeat amplification
rm -r /scratch/jw5478/FalconProject/OtherGenomes
mkdir /scratch/jw5478/FalconProject/OtherGenomes
#Dromaius novaehollandiae
rm -r /scratch/jw5478/FalconProject/OtherGenomes/Dromaius_novaehollandiae
mkdir /scratch/jw5478/FalconProject/OtherGenomes/Dromaius_novaehollandiae
cd /scratch/jw5478/FalconProject/OtherGenomes/Dromaius_novaehollandiae
wget https://ftp.ncbi.nlm.nih.gov/genomes/all/GCA/016/128/335/GCA_016128335.1_ZJU1.0/GCA_016128335.1_ZJU1.0_genomic.fna.gz
gunzip /scratch/jw5478/FalconProject/OtherGenomes/Dromaius_novaehollandiae/GCA_016128335.1_ZJU1.0_genomic.fna.gz
#Gallus gallus
rm -r /scratch/jw5478/FalconProject/OtherGenomes/Gallus_gallus
mkdir /scratch/jw5478/FalconProject/OtherGenomes/Gallus_gallus
cd /scratch/jw5478/FalconProject/OtherGenomes/Gallus_gallus
wget https://ftp.ncbi.nlm.nih.gov/genomes/all/GCF/000/002/315/GCF_000002315.6_GRCg6a/GCF_000002315.6_GRCg6a_genomic.fna.gz
gunzip /scratch/jw5478/FalconProject/OtherGenomes/Gallus_gallus/GCF_000002315.6_GRCg6a_genomic.fna.gz
#Swainson's Thrush 2N equal 80 plus sex chromosomes
rm -r /scratch/jw5478/FalconProject/OtherGenomes/Catharus_ustulatus
mkdir /scratch/jw5478/FalconProject/OtherGenomes/Catharus_ustulatus
cd /scratch/jw5478/FalconProject/OtherGenomes/Catharus_ustulatus
wget https://ftp.ncbi.nlm.nih.gov/genomes/refseq/vertebrate_other/Catharus_ustulatus/latest_assembly_versions/GCF_009819885.1_bCatUst1.pri/GCF_009819885.1_bCatUst1.pri_genomic.fna.gz
gunzip /scratch/jw5478/FalconProject/OtherGenomes/Catharus_ustulatus/GCF_009819885.1_bCatUst1.pri_genomic.fna.gz
#Downloading Chromosomal Scale Scaffolds for Kakapo
##chose Kakapo (Strigops habroptila) as it has as is only chromosome scale assembly from a  parrot, and has low chromosome count; txid9224[Organism:exp]  on https://www.ncbi.nlm.nih.gov/
##2N=23 plus sex chromosomes
rm -r /scratch/jw5478/FalconProject/OtherGenomes/Strigops_habroptila
mkdir /scratch/jw5478/FalconProject/OtherGenomes/Strigops_habroptila
cd /scratch/jw5478/FalconProject/OtherGenomes/Strigops_habroptila
wget https://ftp.ncbi.nlm.nih.gov/genomes/all/GCF/004/027/225/GCF_004027225.2_bStrHab1.2.pri/GCF_004027225.2_bStrHab1.2.pri_genomic.fna.gz
gunzip /scratch/jw5478/FalconProject/OtherGenomes/Strigops_habroptila/GCF_004027225.2_bStrHab1.2.pri_genomic.fna.gz
#Downloading Chromosomal Scale Scaffolds for Red-legged seriema (Cariama cristata)
##chose Cariama cristata as it has as is only chromosome scale assembly for Cariamiformes  (seriamas), and has high chromosome count; txid1956187[Organism:exp] on https://www.ncbi.nlm.nih.gov/
##2N=100 plus sex chromosomes
rm -r /scratch/jw5478/FalconProject/OtherGenomes/Cariama_cristata
mkdir /scratch/jw5478/FalconProject/OtherGenomes/Cariama_cristata
cd /scratch/jw5478/FalconProject/OtherGenomes/Cariama_cristata
wget https://ftp.ncbi.nlm.nih.gov/genomes/all/GCA/009/819/825/GCA_009819825.1_bCarCri1.pri/GCA_009819825.1_bCarCri1.pri_genomic.fna.gz
gunzip /scratch/jw5478/FalconProject/OtherGenomes/Cariama_cristata/GCA_009819825.1_bCarCri1.pri_genomic.fna.gz
~~~~~~~~~~~~~~~~~~~~~~~~~~~~~~~~~~~~~~~~~~~~~~~~
#Script to run RepeatMasker on other avain Genomes
nano -w /scratch/jw5478/FalconProject/Projects/RefGenomes/Scripts/Repeats/RepMask_OtherGenome.bash
================================================
#!/bin/bash
#SBATCH --nodes=1
#SBATCH --cpus-per-task=48
#SBATCH --mem=180GB
#SBATCH -o job.%J.out
#SBATCH --time=168:00:00

#Modules
module purge
module load perl/intel/5.32.0

#Input
s=$1

##RepeatMasker
rm -r /scratch/jw5478/FalconProject/Projects/RefGenomes/Repeats/16KBph2Diploid/RepeatMasker/OtherGenomes/"$s"
mkdir /scratch/jw5478/FalconProject/Projects/RefGenomes/Repeats/16KBph2Diploid/RepeatMasker/OtherGenomes/"$s"

rm -r /scratch/jw5478/FalconProject/Projects/RefGenomes/Repeats/16KBph2Diploid/RepeatMasker/OtherGenomes/"$s"/rmBLAST
mkdir /scratch/jw5478/FalconProject/Projects/RefGenomes/Repeats/16KBph2Diploid/RepeatMasker/OtherGenomes/"$s"/rmBLAST

cd /scratch/jw5478/FalconProject/Projects/RefGenomes/Repeats/16KBph2Diploid/RepeatMasker/OtherGenomes/"$s"/rmBLAST
/home/jw5478/Programs/RepeatMasker/RepeatMasker -e rmblast -a -lib /scratch/jw5478/FalconProject/Projects/RefGenomes/Repeats/16KBph2Diploid/All_Falco/All_FalcoRefGenomeRepModDB-ID80families.annotated.fa -dir /scratch/jw5478/FalconProject/Projects/RefGenomes/Repeats/16KBph2Diploid/RepeatMasker/OtherGenomes/"$s"/rmBLAST -gccalc -poly -s -pa 12 /scratch/jw5478/FalconProject/Projects/RefGenomes/Repeats/16KBph2Diploid/RepeatMasker/OtherGenomes/Genomes/"$s".fasta

rm -r /scratch/jw5478/FalconProject/Projects/RefGenomes/Repeats/16KBph2Diploid/RepeatMasker/OtherGenomes/"$s"/rmBLAST/Analysis
mkdir /scratch/jw5478/FalconProject/Projects/RefGenomes/Repeats/16KBph2Diploid/RepeatMasker/OtherGenomes/"$s"/rmBLAST/Analysis
cd /scratch/jw5478/FalconProject/Projects/RefGenomes/Repeats/16KBph2Diploid/RepeatMasker/OtherGenomes/"$s"/rmBLAST/Analysis

GenomeSize=`grep -P "^total length:" /scratch/jw5478/FalconProject/Projects/RefGenomes/Repeats/16KBph2Diploid/RepeatMasker/OtherGenomes/"$s"/rmBLAST/"$s".fasta.tbl | perl -pe "s#^total length:\s+([0-9]+) bp.+\([0-9]+.+#\1#"` 
Title=`grep -P "^$s\t" /scratch/jw5478/FalconProject/Projects/RefGenomes/Repeats/16KBph2Diploid/RepeatMasker/OtherGenomeKey.txt | perl -pe "s#^[a-zA-Z0-9_]+\s+([A-Z][a-zA-Z()\s]+).*#Interspersed Repeat Landscape: \1#"`
perl /home/jw5478/Programs/RepeatMasker/util/calcDivergenceFromAlign.pl  -s /scratch/jw5478/FalconProject/Projects/RefGenomes/Repeats/16KBph2Diploid/RepeatMasker/OtherGenomes/"$s"/rmBLAST/Analysis/"$s".fasta.align.divsum -a /scratch/jw5478/FalconProject/Projects/RefGenomes/Repeats/16KBph2Diploid/RepeatMasker/OtherGenomes/"$s"/rmBLAST/Analysis/"$s".fasta.new.align /scratch/jw5478/FalconProject/Projects/RefGenomes/Repeats/16KBph2Diploid/RepeatMasker/OtherGenomes/"$s"/rmBLAST/"$s".fasta.align
perl /home/jw5478/Programs/RepeatMasker/util/createRepeatLandscape.pl -div /scratch/jw5478/FalconProject/Projects/RefGenomes/Repeats/16KBph2Diploid/RepeatMasker/OtherGenomes/"$s"/rmBLAST/Analysis/"$s".fasta.align.divsum -t "$Title" -g $GenomeSize > /scratch/jw5478/FalconProject/Projects/RefGenomes/Repeats/16KBph2Diploid/RepeatMasker/OtherGenomes/"$s"/rmBLAST/Analysis/"$s".fasta.align.divsum.html

##RepeatMasker
rm -r /scratch/jw5478/FalconProject/Projects/RefGenomes/Repeats/16KBph2Diploid/RepeatMasker/OtherGenomes/"$s"/HMMER
mkdir /scratch/jw5478/FalconProject/Projects/RefGenomes/Repeats/16KBph2Diploid/RepeatMasker/OtherGenomes/"$s"/HMMER

cd /scratch/jw5478/FalconProject/Projects/RefGenomes/Repeats/16KBph2Diploid/RepeatMasker/OtherGenomes/"$s"/HMMER
/home/jw5478/Programs/RepeatMasker/RepeatMasker -e hmmer -a -lib /scratch/jw5478/FalconProject/Projects/RefGenomes/Repeats/16KBph2Diploid/All_Falco/All_FalcoRefGenomeRepModDB-families.hmm -dir /scratch/jw5478/FalconProject/Projects/RefGenomes/Repeats/16KBph2Diploid/RepeatMasker/OtherGenomes/"$s"/HMMER -gccalc -poly -s -pa 24 /scratch/jw5478/FalconProject/Projects/RefGenomes/Repeats/16KBph2Diploid/RepeatMasker/OtherGenomes/Genomes/"$s".fasta

rm -r /scratch/jw5478/FalconProject/Projects/RefGenomes/Repeats/16KBph2Diploid/RepeatMasker/OtherGenomes/"$s"/HMMER/Analysis
mkdir /scratch/jw5478/FalconProject/Projects/RefGenomes/Repeats/16KBph2Diploid/RepeatMasker/OtherGenomes/"$s"/HMMER/Analysis
cd /scratch/jw5478/FalconProject/Projects/RefGenomes/Repeats/16KBph2Diploid/RepeatMasker/OtherGenomes/"$s"/HMMER/Analysis

GenomeSize=`grep -P "^total length:" /scratch/jw5478/FalconProject/Projects/RefGenomes/Repeats/16KBph2Diploid/RepeatMasker/OtherGenomes/"$s"/HMMER/"$s".fasta.tbl | perl -pe "s#^total length:\s+([0-9]+) bp.+\([0-9]+.+#\1#"` 
Title=`grep -P "^$s\t" /scratch/jw5478/FalconProject/Projects/RefGenomes/Repeats/16KBph2Diploid/RepeatMasker/OtherGenomeKey.txt | perl -pe "s#^[a-zA-Z0-9_]+\s+([A-Z][a-zA-Z()\s]+).*#Interspersed Repeat Landscape: \1#"`
perl /home/jw5478/Programs/RepeatMasker/util/calcDivergenceFromAlign.pl  -s /scratch/jw5478/FalconProject/Projects/RefGenomes/Repeats/16KBph2Diploid/RepeatMasker/OtherGenomes/"$s"/HMMER/Analysis/"$s".fasta.align.divsum -a /scratch/jw5478/FalconProject/Projects/RefGenomes/Repeats/16KBph2Diploid/RepeatMasker/OtherGenomes/"$s"/HMMER/Analysis/"$s".fasta.new.align /scratch/jw5478/FalconProject/Projects/RefGenomes/Repeats/16KBph2Diploid/RepeatMasker/OtherGenomes/"$s"/HMMER/"$s".fasta.align
perl /home/jw5478/Programs/RepeatMasker/util/createRepeatLandscape.pl -div /scratch/jw5478/FalconProject/Projects/RefGenomes/Repeats/16KBph2Diploid/RepeatMasker/OtherGenomes/"$s"/HMMER/Analysis/"$s".fasta.align.divsum -t "$Title" -g $GenomeSize > /scratch/jw5478/FalconProject/Projects/RefGenomes/Repeats/16KBph2Diploid/RepeatMasker/OtherGenomes/"$s"/HMMER/Analysis/"$s".fasta.align.divsum.html
================================================
#Script to submit script "RepMask_OtherGenome.bash", to run RepeatMasker on other avain Genomes
rm -r /scratch/jw5478/FalconProject/Projects/RefGenomes/Repeats/16KBph2Diploid/RepeatMasker/OtherGenomes
mkdir /scratch/jw5478/FalconProject/Projects/RefGenomes/Repeats/16KBph2Diploid/RepeatMasker/OtherGenomes
mkdir /scratch/jw5478/FalconProject/Projects/RefGenomes/Repeats/16KBph2Diploid/RepeatMasker/OtherGenomes/Genomes
rm /scratch/jw5478/FalconProject/Projects/RefGenomes/Repeats/16KBph2Diploid/RepeatMasker/OtherGenomeKey.txt
echo -e "Dromaius_novaehollandiae\tEmu" >> /scratch/jw5478/FalconProject/Projects/RefGenomes/Repeats/16KBph2Diploid/RepeatMasker/OtherGenomeKey.txt
echo -e "Gallus_gallus\tGallus" >> /scratch/jw5478/FalconProject/Projects/RefGenomes/Repeats/16KBph2Diploid/RepeatMasker/OtherGenomeKey.txt
echo -e "Catharus_ustulatus\tThrush" >> /scratch/jw5478/FalconProject/Projects/RefGenomes/Repeats/16KBph2Diploid/RepeatMasker/OtherGenomeKey.txt
echo -e "Strigops_habroptila\tKakapo" >> /scratch/jw5478/FalconProject/Projects/RefGenomes/Repeats/16KBph2Diploid/RepeatMasker/OtherGenomeKey.txt
echo -e "Cariama_cristata\tSeriema" >> /scratch/jw5478/FalconProject/Projects/RefGenomes/Repeats/16KBph2Diploid/RepeatMasker/OtherGenomeKey.txt
chmod +x /scratch/jw5478/FalconProject/Projects/RefGenomes/Scripts/Repeats/RepMask_OtherGenome.bash
cd /scratch/jw5478/FalconProject/Projects/RefGenomes/Scripts/Repeats/Submissions/
for  s in Dromaius_novaehollandiae Gallus_gallus Catharus_ustulatus Strigops_habroptila Cariama_cristata
do   
cp /scratch/jw5478/FalconProject/OtherGenomes/"$s"/*.fna /scratch/jw5478/FalconProject/Projects/RefGenomes/Repeats/16KBph2Diploid/RepeatMasker/OtherGenomes/Genomes/"$s".fasta
sbatch /scratch/jw5478/FalconProject/Projects/RefGenomes/Scripts/Repeats/RepMask_OtherGenome.bash $s
done
~~~~~~~~~~~~~~~~~~~~~~~~~~~~~~~~~~~~~~~~~~~~~~~~
#Script to run RepeatModeler2 on other Inopinaves Genomes
nano -w /scratch/jw5478/FalconProject/Projects/RefGenomes/Scripts/Repeats/RepMod_OtherGenome.bash
================================================
#!/bin/bash
#SBATCH --nodes=1
#SBATCH --cpus-per-task=48
#SBATCH --mem=180GB
#SBATCH --partition=cs
#SBATCH -o job.%J.out
#SBATCH --time=168:00:00

#Modules
module purge

#Varialbes
o=$1

GENOME=`echo $o | perl -pe 's#Thrush#GCA_009819885.1_bCatUst1.pri_genomic.fna#' | perl -pe 's#Kakapo#GCF_004027225.2_bStrHab1.2.pri_genomic.fna#' | perl -pe 's#Seriema#GCA_009819825.1_bCarCri1.pri_genomic.fna#'`

#Input
RepMod=/home/jw5478/Programs/RepeatModeler-2.0.1
rm -r /scratch/jw5478/FalconProject/Projects/RefGenomes/Repeats/OtherGenomes/"$o"
mkdir /scratch/jw5478/FalconProject/Projects/RefGenomes/Repeats/OtherGenomes/"$o"

#Script
cd /scratch/jw5478/FalconProject/Projects/RefGenomes/Repeats/OtherGenomes/"$o"
#Build Database
$RepMod/BuildDatabase -engine ncbi -name "$o"_OtherGenomeRepModDB /scratch/jw5478/FalconProject/Projects/RefGenomes/Repeats/OtherGenomes/Genomes/"$o"/"$GENOME"
##RepeatModeler
$RepMod/RepeatModeler -pa 12 -database "$o"_OtherGenomeRepModDB -engine ncbi -genomeSampleSizeMax 123000000 -LTRStruct

#Cleaning up intermediary RepeatModeler files
rm -r /scratch/jw5478/FalconProject/Projects/RefGenomes/Repeats/OtherGenomes/"$o"/RM_*
_________________________________________________________
#Script to submit script to run RepeatModeler2 on other Inopinaves Genomes
rm -r /scratch/jw5478/FalconProject/Projects/RefGenomes/Repeats/OtherGenomes
mkdir /scratch/jw5478/FalconProject/Projects/RefGenomes/Repeats/OtherGenomes
mkdir /scratch/jw5478/FalconProject/Projects/RefGenomes/Repeats/OtherGenomes/Genomes

mkdir /scratch/jw5478/FalconProject/Projects/RefGenomes/Repeats/OtherGenomes/Genomes/Thrush
cd /scratch/jw5478/FalconProject/Projects/RefGenomes/Repeats/OtherGenomes/Genomes/Thrush
wget https://ftp.ncbi.nlm.nih.gov/genomes/all/GCA/009/819/885/GCA_009819885.1_bCatUst1.pri/GCA_009819885.1_bCatUst1.pri_genomic.fna.gz
gunzip /scratch/jw5478/FalconProject/Projects/RefGenomes/Repeats/OtherGenomes/Genomes/Thrush/GCA_009819885.1_bCatUst1.pri_genomic.fna.gz

mkdir /scratch/jw5478/FalconProject/Projects/RefGenomes/Repeats/OtherGenomes/Genomes/Kakapo
cd /scratch/jw5478/FalconProject/Projects/RefGenomes/Repeats/OtherGenomes/Genomes/Kakapo
wget https://ftp.ncbi.nlm.nih.gov/genomes/all/GCF/004/027/225/GCF_004027225.2_bStrHab1.2.pri/GCF_004027225.2_bStrHab1.2.pri_genomic.fna.gz
gunzip /scratch/jw5478/FalconProject/Projects/RefGenomes/Repeats/OtherGenomes/Genomes/Kakapo/GCF_004027225.2_bStrHab1.2.pri_genomic.fna.gz


mkdir /scratch/jw5478/FalconProject/Projects/RefGenomes/Repeats/OtherGenomes/Genomes/Seriema
cd /scratch/jw5478/FalconProject/Projects/RefGenomes/Repeats/OtherGenomes/Genomes/Seriema
wget https://ftp.ncbi.nlm.nih.gov/genomes/all/GCA/009/819/825/GCA_009819825.1_bCarCri1.pri/GCA_009819825.1_bCarCri1.pri_genomic.fna.gz
gunzip /scratch/jw5478/FalconProject/Projects/RefGenomes/Repeats/OtherGenomes/Genomes/Seriema/GCA_009819825.1_bCarCri1.pri_genomic.fna.gz

cd /scratch/jw5478/FalconProject/Projects/RefGenomes/Scripts/Repeats/Submissions
chmod +x /scratch/jw5478/FalconProject/Projects/RefGenomes/Scripts/Repeats/RepMod_OtherGenome.bash
for o in Thrush Kakapo Seriema
do
sbatch /scratch/jw5478/FalconProject/Projects/RefGenomes/Scripts/Repeats/RepMod_OtherGenome.bash $o
done
~~~~~~~~~~~~~~~~~~~~~~~~~~~~~~~~~~~~~~~~~~~~~~~~
#Script to run RepeatMasker on other Inopinaves genomes with genomes-specific de novo library
nano -w /scratch/jw5478/FalconProject/Projects/RefGenomes/Scripts/Repeats/RepMask_OtherGenome.bash
=========================================================
#!/bin/bash
#SBATCH --nodes=1
#SBATCH --cpus-per-task=48
#SBATCH --mem=180GB
#SBATCH --partition=cs
#SBATCH -o job.%J.out
#SBATCH --time=168:00:00

module purge
module load perl/intel/5.32.0


o=$1
GENOME=`echo $o | perl -pe 's#Thrush#GCA_009819885.1_bCatUst1.pri_genomic.fna#' | perl -pe 's#Kakapo#GCF_004027225.2_bStrHab1.2.pri_genomic.fna#' | perl -pe 's#Seriema#GCA_009819825.1_bCarCri1.pri_genomic.fna#'`


rm /scratch/jw5478/FalconProject/Projects/RefGenomes/Repeats/OtherGenomes/"$o"/"$o"_OtherGenomeRepModDB-families.size-label.fa
rm /scratch/jw5478/FalconProject/Projects/RefGenomes/Repeats/OtherGenomes/"$o"/"$o"_OtherGenomeRepModDB-families.filt-size20.fa
rm -r /scratch/jw5478/FalconProject/Projects/RefGenomes/Repeats/OtherGenomes/rmBLAST/"$o"
mkdir /scratch/jw5478/FalconProject/Projects/RefGenomes/Repeats/OtherGenomes/rmBLAST/"$o"

perl -pe 's#\s\(.*Final Multiple Alignment (Size = [0-9]+).*#;$1#' /scratch/jw5478/FalconProject/Projects/RefGenomes/Repeats/OtherGenomes/"$o"/"$o"_OtherGenomeRepModDB-families.fa | perl -pe 's#Size = #size=#' > /scratch/jw5478/FalconProject/Projects/RefGenomes/Repeats/OtherGenomes/"$o"/"$o"_OtherGenomeRepModDB-families.size-label.fa
/home/jw5478/Programs/USEARCH/usearch11.0.667_i86linux32 -sortbysize /scratch/jw5478/FalconProject/Projects/RefGenomes/Repeats/OtherGenomes/"$o"/"$o"_OtherGenomeRepModDB-families.size-label.fa -fastaout /scratch/jw5478/FalconProject/Projects/RefGenomes/Repeats/OtherGenomes/"$o"/"$o"_OtherGenomeRepModDB-families.min-size20.fa -minsize 20

/home/jw5478/Programs/RepeatMasker/RepeatMasker -e rmblast -a -lib /scratch/jw5478/FalconProject/Projects/RefGenomes/Repeats/OtherGenomes/"$o"/"$o"_OtherGenomeRepModDB-families.min-size20.fa -dir /scratch/jw5478/FalconProject/Projects/RefGenomes/Repeats/OtherGenomes/rmBLAST/"$o" -gccalc -poly -s -pa 12 /scratch/jw5478/FalconProject/Projects/RefGenomes/Repeats/OtherGenomes/Genomes/"$o"/"$GENOME"
________________________________________________
#Script to submit script to run RepeatMasker on other Inopinaves genomes with genomes-specific de novo library
rm -r /scratch/jw5478/FalconProject/Projects/RefGenomes/Repeats/OtherGenomes/rmBLAST
mkdir /scratch/jw5478/FalconProject/Projects/RefGenomes/Repeats/OtherGenomes/rmBLAST

cd /scratch/jw5478/FalconProject/Projects/RefGenomes/Scripts/Repeats/Submissions
chmod +x /scratch/jw5478/FalconProject/Projects/RefGenomes/Scripts/Repeats/RepMask_OtherGenome.bash
for o in Thrush Kakapo Seriema
do
sbatch /scratch/jw5478/FalconProject/Projects/RefGenomes/Scripts/Repeats/RepMask_OtherGenome.bash $o
done
~~~~~~~~~~~~~~~~~~~~~~~~~~~~~~~~~~~~~~~~~~~~~~~~
#Script to make divergence curve graphs for other Inopinaves genomes based on genome-specific repeat annotation
nano -w /scratch/jw5478/FalconProject/Projects/RefGenomes/Scripts/Repeats/RepMaskGraph_OtherGenome.bash
==========================================================
#!/bin/bash
#SBATCH --nodes=1
#SBATCH --cpus-per-task=3
#SBATCH --mem=32GB
#SBATCH --partition=cs
#SBATCH -o job.%J.out
#SBATCH --time=17:00:00

module purge
module load perl/intel/5.32.0

rm -r /scratch/jw5478/FalconProject/Projects/RefGenomes/Repeats/OtherGenomes/rmBLAST/DivCurves
mkdir /scratch/jw5478/FalconProject/Projects/RefGenomes/Repeats/OtherGenomes/rmBLAST/DivCurves

function RepMaskGraph {
rm -r /scratch/jw5478/FalconProject/Projects/RefGenomes/Repeats/OtherGenomes/rmBLAST/"$o"/Analysis
mkdir /scratch/jw5478/FalconProject/Projects/RefGenomes/Repeats/OtherGenomes/rmBLAST/"$o"/Analysis
cd /scratch/jw5478/FalconProject/Projects/RefGenomes/Repeats/OtherGenomes/rmBLAST/"$o"/Analysis
GENOME=`echo $o | perl -pe 's#Thrush#GCA_009819885.1_bCatUst1.pri_genomic.fna#' | perl -pe 's#Kakapo#GCF_004027225.2_bStrHab1.2.pri_genomic.fna#' | perl -pe 's#Seriema#GCA_009819825.1_bCarCri1.pri_genomic.fna#'`
GenomeSize=`grep -P "^total length:" /scratch/jw5478/FalconProject/Projects/RefGenomes/Repeats/OtherGenomes/rmBLAST/"$o"/"$GENOME".tbl | perl -pe "s#^total length:\s+([0-9]+) bp.+\([0-9]+.+#\1#"` 
Title=`echo "Interspersed Repeat Landscape: $o"`
perl /home/jw5478/Programs/RepeatMasker/util/calcDivergenceFromAlign.pl  -s /scratch/jw5478/FalconProject/Projects/RefGenomes/Repeats/OtherGenomes/rmBLAST/"$o"/Analysis/"$GENOME".align.divsum -a /scratch/jw5478/FalconProject/Projects/RefGenomes/Repeats/OtherGenomes/rmBLAST/"$o"/Analysis/"$GENOME".new.align /scratch/jw5478/FalconProject/Projects/RefGenomes/Repeats/OtherGenomes/rmBLAST/"$o"/"$GENOME".align
sed -E -i "s#;size=[0-9]+##g" /scratch/jw5478/FalconProject/Projects/RefGenomes/Repeats/OtherGenomes/rmBLAST/"$o"/Analysis/"$GENOME".align.divsum
perl /home/jw5478/Programs/RepeatMasker/util/createRepeatLandscape.pl -div /scratch/jw5478/FalconProject/Projects/RefGenomes/Repeats/OtherGenomes/rmBLAST/"$o"/Analysis/"$GENOME".align.divsum -t "$Title" -g $GenomeSize > /scratch/jw5478/FalconProject/Projects/RefGenomes/Repeats/OtherGenomes/rmBLAST/"$o"/Analysis/"$o".align.divsum.html
cp /scratch/jw5478/FalconProject/Projects/RefGenomes/Repeats/OtherGenomes/rmBLAST/"$o"/Analysis/"$o".align.divsum.html /scratch/jw5478/FalconProject/Projects/RefGenomes/Repeats/OtherGenomes/rmBLAST/DivCurves/"$o".align.divsum.html
}

for o in Thrush Kakapo Seriema
do
RepMaskGraph &
done
wait
_________________________________________________________
#Script to submit script to make divergence curve graphs for other Inopinaves genomes based on genome-specific repeat annotation
cd /scratch/jw5478/FalconProject/Projects/RefGenomes/Scripts/Repeats/Submissions
chmod +x /scratch/jw5478/FalconProject/Projects/RefGenomes/Scripts/Repeats/RepMaskGraph_OtherGenome.bash
sbatch /scratch/jw5478/FalconProject/Projects/RefGenomes/Scripts/Repeats/RepMaskGraph_OtherGenome.bash
~~~~~~~~~~~~~~~~~~~~~~~~~~~~~~~~~~~~~~~~~~~~~~~~
#Script to annotate large structural variants and their intersections with repeats
/scratch/jw5478/FalconProject/Projects/RefGenome8/Scripts/RepSVs/RepSVannotate.bash
================================================
#!/bin/bash
#SBATCH --time=168:00:00
#SBATCH --mem=60GB
#SBATCH -p serial
# Set number of nodes to run
# Set number of tasks to run
#SBATCH --ntasks=14
# Set number of cores per task (default is 1)
#SBATCH --cpus-per-task=1
# Output and error files
#SBATCH -o job.%J.out

module purge
module load perl
module load gencore/1
module load gencore_variant_detection/1.0

rm -r /scratch/jw5478/FalconProject/Projects/RefGenome8/Repeat-SV
mkdir /scratch/jw5478/FalconProject/Projects/RefGenome8/Repeat-SV
mkdir /scratch/jw5478/FalconProject/Projects/RefGenome8/Repeat-SV/RepeatBeds
mkdir /scratch/jw5478/FalconProject/Projects/RefGenome8/Repeat-SV/SV
mkdir /scratch/jw5478/FalconProject/Projects/RefGenome8/Repeat-SV/SV/LongRanger
mkdir /scratch/jw5478/FalconProject/Projects/RefGenome8/Repeat-SV/SV/KestrelAlign
mkdir /scratch/jw5478/FalconProject/Projects/RefGenome8/Repeat-SV/Intersect
mkdir /scratch/jw5478/FalconProject/Projects/RefGenome8/Repeat-SV/Intersect/GenomeBeds
mkdir /scratch/jw5478/FalconProject/Projects/RefGenome8/Repeat-SV/Intersect/Rep-SVBeds


#Extract bed file of break points from MUMmer kestrel align ".coords" file
for s in A D B FpBSx77 C E F Kestrel
do
mkdir /scratch/jw5478/FalconProject/Projects/RefGenome8/Repeat-SV/SV/KestrelAlign/"$s"/
mkdir /scratch/jw5478/FalconProject/Projects/RefGenome8/Repeat-SV/SV/KestrelAlign/"$s"/Alignment
mkdir /scratch/jw5478/FalconProject/Projects/RefGenome8/Repeat-SV/SV/KestrelAlign/"$s"/Variants
mkdir /scratch/jw5478/FalconProject/Projects/RefGenome8/Repeat-SV/"$s"/
mkdir /scratch/jw5478/FalconProject/Projects/RefGenome8/Repeat-SV/"$s"/RepeatBeds/
mkdir /scratch/jw5478/FalconProject/Projects/RefGenome8/Repeat-SV/SV/KestrelAlign/"$s"/Rep-SVBeds/
mkdir /scratch/jw5478/FalconProject/Projects/RefGenome8/Repeat-SV/SV/KestrelAlign/"$s"/SV-Beds/
mkdir /scratch/jw5478/FalconProject/Projects/RefGenome8/Repeat-SV/SV/KestrelAlign/"$s"/Rep-SV-TranscriptBeds/
mkdir /scratch/jw5478/FalconProject/Projects/RefGenome8/Repeat-SV/SV/KestrelAlign/"$s"/Rep-TranscriptBeds/
mkdir /scratch/jw5478/FalconProject/Projects/RefGenome8/Repeat-SV/SV/KestrelAlign/"$s"/SV-TranscriptBeds/
mkdir /scratch/jw5478/FalconProject/Projects/RefGenome8/Repeat-SV/SV/KestrelAlign/"$s"/Variants/Uniques/

#Extract Repeats BedFile
grep -P "[_0-9+C]+" /scratch/jw5478/FalconProject/Projects/RefGenome8/Repeats/16KBph2Diploid/RepeatMasker/rmBLAST_Ultimate/Annotations/"$s"_16KBph2.diploid.fasta.out | awk 'BEGIN{OFS="\t"}{print $5 OFS $6 OFS $7}' > /scratch/jw5478/FalconProject/Projects/RefGenome8/Repeat-SV/"$s"/RepeatBeds/"$s"_16KBph2.diploid.fasta.rep.bed &
grep -P "[_0-9+C]+" /scratch/jw5478/FalconProject/Projects/RefGenome8/Repeats/16KBph2Diploid/RepeatMasker/rmBLAST_Ultimate/Annotations/"$s"_16KBph2.diploid.fasta.out | awk 'BEGIN{OFS="\t"}$11~/Simple_repeat/{print $5 OFS $6 OFS $7}' > /scratch/jw5478/FalconProject/Projects/RefGenome8/Repeat-SV/"$s"/RepeatBeds/"$s"_16KBph2.diploid.fasta.rep.simp.bed &
grep -P "[_0-9+C]+" /scratch/jw5478/FalconProject/Projects/RefGenome8/Repeats/16KBph2Diploid/RepeatMasker/rmBLAST_Ultimate/Annotations/"$s"_16KBph2.diploid.fasta.out | awk 'BEGIN{OFS="\t"}$11~/DNA/{print $5 OFS $6 OFS $7}' > /scratch/jw5478/FalconProject/Projects/RefGenome8/Repeat-SV/"$s"/RepeatBeds/"$s"_16KBph2.diploid.fasta.rep.DNA.bed &
grep -P "[_0-9+C]+" /scratch/jw5478/FalconProject/Projects/RefGenome8/Repeats/16KBph2Diploid/RepeatMasker/rmBLAST_Ultimate/Annotations/"$s"_16KBph2.diploid.fasta.out | awk 'BEGIN{OFS="\t"}$11~/LTR/{print $5 OFS $6 OFS $7}' > /scratch/jw5478/FalconProject/Projects/RefGenome8/Repeat-SV/"$s"/RepeatBeds/"$s"_16KBph2.diploid.fasta.rep.LTR.bed &
grep -P "[_0-9+C]+" /scratch/jw5478/FalconProject/Projects/RefGenome8/Repeats/16KBph2Diploid/RepeatMasker/rmBLAST_Ultimate/Annotations/"$s"_16KBph2.diploid.fasta.out | awk 'BEGIN{OFS="\t"}$11~/LINE/{print $5 OFS $6 OFS $7}' > /scratch/jw5478/FalconProject/Projects/RefGenome8/Repeat-SV/"$s"/RepeatBeds/"$s"_16KBph2.diploid.fasta.rep.LINE.bed &
grep -P "[_0-9+C]+" /scratch/jw5478/FalconProject/Projects/RefGenome8/Repeats/16KBph2Diploid/RepeatMasker/rmBLAST_Ultimate/Annotations/"$s"_16KBph2.diploid.fasta.out | awk 'BEGIN{OFS="\t"}$11~/SINE/{print $5 OFS $6 OFS $7}' > /scratch/jw5478/FalconProject/Projects/RefGenome8/Repeat-SV/"$s"/RepeatBeds/"$s"_16KBph2.diploid.fasta.rep.SINE.bed &
grep -P "[_0-9+C]+" /scratch/jw5478/FalconProject/Projects/RefGenome8/Repeats/16KBph2Diploid/RepeatMasker/rmBLAST_Ultimate/Annotations/"$s"_16KBph2.diploid.fasta.out | awk 'BEGIN{OFS="\t"}$11~/Unknown/{print $5 OFS $6 OFS $7}' > /scratch/jw5478/FalconProject/Projects/RefGenome8/Repeat-SV/"$s"/RepeatBeds/"$s"_16KBph2.diploid.fasta.rep.unknown.bed &
wait

grep -P "^[0-9]+" /scratch/jw5478/FalconProject/Projects/RefGenome8/NucVar/Comparative/Kestrel_Alignments/MUMmerOutputs/"$s"-v-Kestrel100KBhap.coords | awk 'BEGIN{OFS=FS="\t"}$3<$4{print $15 OFS $3 OFS $4}$3>$4{print $15 OFS $4 OFS $3}' | sort -k1,1V -k2,2n > /scratch/jw5478/FalconProject/Projects/RefGenome8/Repeat-SV/SV/KestrelAlign/"$s"/Alignment/"$s"-v-Kestrel100KBhap.align.bed
awk '{print $1}' /scratch/jw5478/FalconProject/Projects/RefGenome8/Repeat-SV/SV/KestrelAlign/"$s"/Alignment/"$s"-v-Kestrel100KBhap.align.bed | sort | uniq | grep -f - /scratch/jw5478/FalconProject/Projects/RefGenome8/NucVar/Comparative/Kestrel_Alignments/"$s"_16KBph2.diploid.fasta.fai | awk 'BEGIN{OFS=FS="\t"}{print $1, $2}' | sort -k1,1V -k2,2n > /scratch/jw5478/FalconProject/Projects/RefGenome8/Repeat-SV/SV/KestrelAlign/"$s"/Alignment/"$s"_16KBph2.diploid.genome
bedtools complement -i /scratch/jw5478/FalconProject/Projects/RefGenome8/Repeat-SV/SV/KestrelAlign/"$s"/Alignment/"$s"-v-Kestrel100KBhap.align.bed -g /scratch/jw5478/FalconProject/Projects/RefGenome8/Repeat-SV/SV/KestrelAlign/"$s"/Alignment/"$s"_16KBph2.diploid.genome | awk '{Size=$3 - $2}Size>50 && $2>50{print $0}' > /scratch/jw5478/FalconProject/Projects/RefGenome8/Repeat-SV/SV/KestrelAlign/"$s"/Variants/"$s"-v-Kestrel100KBhap.SV.temp.bed
SCAFF_SIZES=`cat /scratch/jw5478/FalconProject/Projects/RefGenome8/Repeat-SV/SV/KestrelAlign/"$s"/Alignment/"$s"_16KBph2.diploid.genome | perl -pe 's#\t#__#'`
rm /scratch/jw5478/FalconProject/Projects/RefGenome8/Repeat-SV/SV/KestrelAlign/"$s"/Variants/"$s"-v-Kestrel100KBhap.SV.bed
for v in $SCAFF_SIZES
do
SCAFF=`echo $v | perl -pe 's#__#\t#g' | awk '{print $1}'`
SIZE=`echo $v | perl -pe 's#__#\t#g' | awk '{print $2}'`
awk -v scaff=$SCAFF -v size=$SIZE 'BEGIN{size=size -50}$1==scaff && $3<size{print $0}' /scratch/jw5478/FalconProject/Projects/RefGenome8/Repeat-SV/SV/KestrelAlign/"$s"/Variants/"$s"-v-Kestrel100KBhap.SV.temp.bed >> /scratch/jw5478/FalconProject/Projects/RefGenome8/Repeat-SV/SV/KestrelAlign/"$s"/Variants/"$s"-v-Kestrel100KBhap.SV.bed
done
rm /scratch/jw5478/FalconProject/Projects/RefGenome8/Repeat-SV/SV/KestrelAlign/"$s"/Variants/"$s"-v-Kestrel100KBhap.SV.temp.bed


grep -v "#" /scratch/jw5478/FalconProject/Projects/RefGenome8/LongrangerOut/SelfAlign/16KBph2Haploid/"$s"_16KBph2-HaploidLR/outs/large_sv_calls.bedpe | grep "ZS=HET" | awk 'BEGIN{OFS=FS="\t"}$1==$4{print $1 OFS $2 OFS $5}' > /scratch/jw5478/FalconProject/Projects/RefGenome8/Repeat-SV/SV/LongRanger/"$s"-v-"$s"_LR.SV.bed
bedtools intersect -a /scratch/jw5478/FalconProject/Projects/RefGenome8/Repeat-SV/SV/KestrelAlign/"$s"/Variants/"$s"-v-Kestrel100KBhap.SV.bed -b /scratch/jw5478/FalconProject/Projects/RefGenome8/Repeat-SV/SV/LongRanger/"$s"-v-"$s"_LR.SV.bed > /scratch/jw5478/FalconProject/Projects/RefGenome8/Repeat-SV/SV/KestrelAlign/"$s"/SV-Beds/"$s"-v-Kestrel100KBhap.SVmum-v-lr.bed
bedtools intersect -F 0.5 -f 0.5 -a /scratch/jw5478/FalconProject/Projects/RefGenome8/Repeat-SV/SV/KestrelAlign/"$s"/Variants/"$s"-v-Kestrel100KBhap.SV.bed -b /scratch/jw5478/FalconProject/Projects/RefGenome8/Repeat-SV/SV/LongRanger/"$s"-v-"$s"_LR.SV.bed > /scratch/jw5478/FalconProject/Projects/RefGenome8/Repeat-SV/SV/KestrelAlign/"$s"/SV-Beds/"$s"-v-Kestrel100KBhap.SVmum-v-lr50-50.bed

bedtools intersect -F 1 -f 0.5 -a /scratch/jw5478/FalconProject/Projects/RefGenome8/Repeat-SV/SV/KestrelAlign/"$s"/Variants/"$s"-v-Kestrel100KBhap.SV.bed -b /scratch/jw5478/FalconProject/Projects/RefGenome8/Repeat-SV/"$s"/RepeatBeds/"$s"_16KBph2.diploid.fasta.rep.bed | awk '{Size=$3 - $2}Size>=50{print $0}' > /scratch/jw5478/FalconProject/Projects/RefGenome8/Repeat-SV/SV/KestrelAlign/"$s"/Rep-SVBeds/"$s"-v-Kestrel100KBhap.SV-rep.bed &
bedtools intersect -F 1 -f 0.5 -a /scratch/jw5478/FalconProject/Projects/RefGenome8/Repeat-SV/SV/KestrelAlign/"$s"/Variants/"$s"-v-Kestrel100KBhap.SV.bed -b /scratch/jw5478/FalconProject/Projects/RefGenome8/Repeat-SV/"$s"/RepeatBeds/"$s"_16KBph2.diploid.fasta.rep.simp.bed | awk '{Size=$3 - $2}Size>=50{print $0}' > /scratch/jw5478/FalconProject/Projects/RefGenome8/Repeat-SV/SV/KestrelAlign/"$s"/Rep-SVBeds/"$s"-v-Kestrel00KBhap.SV-rep.simp.bed &
bedtools intersect -F 1 -f 0.5 -a /scratch/jw5478/FalconProject/Projects/RefGenome8/Repeat-SV/SV/KestrelAlign/"$s"/Variants/"$s"-v-Kestrel100KBhap.SV.bed -b /scratch/jw5478/FalconProject/Projects/RefGenome8/Repeat-SV/"$s"/RepeatBeds/"$s"_16KBph2.diploid.fasta.rep.DNA.bed | awk '{Size=$3 - $2}Size>=50{print $0}' > /scratch/jw5478/FalconProject/Projects/RefGenome8/Repeat-SV/SV/KestrelAlign/"$s"/Rep-SVBeds/"$s"-v-Kestrel100KBhap.SV-rep.DNA.bed &
bedtools intersect -F 1 -f 0.5 -a /scratch/jw5478/FalconProject/Projects/RefGenome8/Repeat-SV/SV/KestrelAlign/"$s"/Variants/"$s"-v-Kestrel100KBhap.SV.bed -b /scratch/jw5478/FalconProject/Projects/RefGenome8/Repeat-SV/"$s"/RepeatBeds/"$s"_16KBph2.diploid.fasta.rep.LTR.bed | awk '{Size=$3 - $2}Size>=50{print $0}' > /scratch/jw5478/FalconProject/Projects/RefGenome8/Repeat-SV/SV/KestrelAlign/"$s"/Rep-SVBeds/"$s"-v-Kestrel100KBhap.SV-rep.LTR.bed &
bedtools intersect -F 1 -f 0.5 -a /scratch/jw5478/FalconProject/Projects/RefGenome8/Repeat-SV/SV/KestrelAlign/"$s"/Variants/"$s"-v-Kestrel100KBhap.SV.bed -b /scratch/jw5478/FalconProject/Projects/RefGenome8/Repeat-SV/"$s"/RepeatBeds/"$s"_16KBph2.diploid.fasta.rep.LINE.bed | awk '{Size=$3 - $2}Size>=50{print $0}' > /scratch/jw5478/FalconProject/Projects/RefGenome8/Repeat-SV/SV/KestrelAlign/"$s"/Rep-SVBeds/"$s"-v-Kestrel100KBhap.SV-rep.LINE.bed &
bedtools intersect -F 1 -f 0.5 -a /scratch/jw5478/FalconProject/Projects/RefGenome8/Repeat-SV/SV/KestrelAlign/"$s"/Variants/"$s"-v-Kestrel100KBhap.SV.bed -b /scratch/jw5478/FalconProject/Projects/RefGenome8/Repeat-SV/"$s"/RepeatBeds/"$s"_16KBph2.diploid.fasta.rep.SINE.bed | awk '{Size=$3 - $2}Size>=50{print $0}' > /scratch/jw5478/FalconProject/Projects/RefGenome8/Repeat-SV/SV/KestrelAlign/"$s"/Rep-SVBeds/"$s"-v-Kestrel100KBhap.SV-rep.SINE.bed &
bedtools intersect -F 1 -f 0.5 -a /scratch/jw5478/FalconProject/Projects/RefGenome8/Repeat-SV/SV/KestrelAlign/"$s"/Variants/"$s"-v-Kestrel100KBhap.SV.bed -b /scratch/jw5478/FalconProject/Projects/RefGenome8/Repeat-SV/"$s"/RepeatBeds/"$s"_16KBph2.diploid.fasta.rep.unknown.bed | awk '{Size=$3 - $2}Size>=50{print $0}' > /scratch/jw5478/FalconProject/Projects/RefGenome8/Repeat-SV/SV/KestrelAlign/"$s"/Rep-SVBeds/"$s"-v-Kestrel100KBhap.SV-rep.unknown.bed &

bedtools intersect -F 1 -f 0.5 -a /scratch/jw5478/FalconProject/Projects/RefGenome8/Repeat-SV/SV/LongRanger/"$s"-v-"$s"_LR.SV.bed -b /scratch/jw5478/FalconProject/Projects/RefGenome8/Repeat-SV/SV/KestrelAlign/"$s"/Rep-SVBeds/"$s"-v-Kestrel100KBhap.SV-rep.bed | awk '{Size=$3 - $2}Size>=50{print $0}' > /scratch/jw5478/FalconProject/Projects/RefGenome8/Repeat-SV/SV/KestrelAlign/"$s"/Rep-SVBeds/"$s"-v-Kestrel100KBhap.lrSV-v-rep.bed &
bedtools intersect -F 1 -f 0.5 -a /scratch/jw5478/FalconProject/Projects/RefGenome8/Repeat-SV/SV/LongRanger/"$s"-v-"$s"_LR.SV.bed -b /scratch/jw5478/FalconProject/Projects/RefGenome8/Repeat-SV/SV/KestrelAlign/"$s"/Rep-SVBeds/"$s"-v-Kestrel00KBhap.SV-rep.simp.bed | awk '{Size=$3 - $2}Size>=50{print $0}' > /scratch/jw5478/FalconProject/Projects/RefGenome8/Repeat-SV/SV/KestrelAlign/"$s"/Rep-SVBeds/"$s"-v-Kestrel100KBhap.lrSV-v-rep.simp.bed &
bedtools intersect -F 1 -f 0.5 -a /scratch/jw5478/FalconProject/Projects/RefGenome8/Repeat-SV/SV/LongRanger/"$s"-v-"$s"_LR.SV.bed -b /scratch/jw5478/FalconProject/Projects/RefGenome8/Repeat-SV/SV/KestrelAlign/"$s"/Rep-SVBeds/"$s"-v-Kestrel100KBhap.SV-rep.DNA.bed | awk '{Size=$3 - $2}Size>=50{print $0}' > /scratch/jw5478/FalconProject/Projects/RefGenome8/Repeat-SV/SV/KestrelAlign/"$s"/Rep-SVBeds/"$s"-v-Kestrel100KBhap.lrSV-v-rep.DNA.bed &
bedtools intersect -F 1 -f 0.5 -a /scratch/jw5478/FalconProject/Projects/RefGenome8/Repeat-SV/SV/LongRanger/"$s"-v-"$s"_LR.SV.bed -b /scratch/jw5478/FalconProject/Projects/RefGenome8/Repeat-SV/SV/KestrelAlign/"$s"/Rep-SVBeds/"$s"-v-Kestrel100KBhap.SV-rep.LTR.bed | awk '{Size=$3 - $2}Size>=50{print $0}' > /scratch/jw5478/FalconProject/Projects/RefGenome8/Repeat-SV/SV/KestrelAlign/"$s"/Rep-SVBeds/"$s"-v-Kestrel100KBhap.lrSV-v-rep.LTR.bed &
bedtools intersect -F 1 -f 0.5 -a /scratch/jw5478/FalconProject/Projects/RefGenome8/Repeat-SV/SV/LongRanger/"$s"-v-"$s"_LR.SV.bed -b /scratch/jw5478/FalconProject/Projects/RefGenome8/Repeat-SV/SV/KestrelAlign/"$s"/Rep-SVBeds/"$s"-v-Kestrel100KBhap.SV-rep.LINE.bed | awk '{Size=$3 - $2}Size>=50{print $0}' > /scratch/jw5478/FalconProject/Projects/RefGenome8/Repeat-SV/SV/KestrelAlign/"$s"/Rep-SVBeds/"$s"-v-Kestrel100KBhap.lrSV-v-rep.LINE.bed &
bedtools intersect -F 1 -f 0.5 -a /scratch/jw5478/FalconProject/Projects/RefGenome8/Repeat-SV/SV/LongRanger/"$s"-v-"$s"_LR.SV.bed -b /scratch/jw5478/FalconProject/Projects/RefGenome8/Repeat-SV/SV/KestrelAlign/"$s"/Rep-SVBeds/"$s"-v-Kestrel100KBhap.SV-rep.SINE.bed | awk '{Size=$3 - $2}Size>=50{print $0}' > /scratch/jw5478/FalconProject/Projects/RefGenome8/Repeat-SV/SV/KestrelAlign/"$s"/Rep-SVBeds/"$s"-v-Kestrel100KBhap.lrSV-v-rep.SINE.bed &
bedtools intersect -F 1 -f 0.5 -a /scratch/jw5478/FalconProject/Projects/RefGenome8/Repeat-SV/SV/LongRanger/"$s"-v-"$s"_LR.SV.bed -b /scratch/jw5478/FalconProject/Projects/RefGenome8/Repeat-SV/SV/KestrelAlign/"$s"/Rep-SVBeds/"$s"-v-Kestrel100KBhap.SV-rep.unknown.bed | awk '{Size=$3 - $2}Size>=50{print $0}' > /scratch/jw5478/FalconProject/Projects/RefGenome8/Repeat-SV/SV/KestrelAlign/"$s"/Rep-SVBeds/"$s"-v-Kestrel100KBhap.lrSV-v-rep.unknown.bed &
wait

grep -P "^[0-9]+" /scratch/jw5478/FalconProject/Projects/RefGenome8/NucVar/Comparative/Kestrel_Alignments/MUMmerOutputs/"$s"-v-Kestrel100KBhap.coords | awk 'BEGIN{OFS=FS="\t"}$1<$2{print $14 OFS $1 OFS $2}$1>$2{print $14 OFS $2 OFS $1}' | sort -k1,1V -k2,2n > /scratch/jw5478/FalconProject/Projects/RefGenome8/Repeat-SV/SV/KestrelAlign/"$s"/Alignment/"$s"-v-Kestrel100KBhap.align.kestCoordbedAlign.bed
awk '{print $1}' /scratch/jw5478/FalconProject/Projects/RefGenome8/Repeat-SV/SV/KestrelAlign/"$s"/Alignment/"$s"-v-Kestrel100KBhap.align.kestCoordbedAlign.bed | sort | uniq | grep -f - /scratch/jw5478/FalconProject/Projects/RefGenome8/NucVar/Comparative/Kestrel_Alignments/Kestrel_16KBph2.100KB.haploid.fasta.fai | awk 'BEGIN{OFS=FS="\t"}{print $1, $2}' | sort -k1,1V -k2,2n > /scratch/jw5478/FalconProject/Projects/RefGenome8/Repeat-SV/SV/KestrelAlign/"$s"/Alignment/"$s"-v-Kestrel100KBhap.align.kestCoordbed.genome
bedtools complement -i /scratch/jw5478/FalconProject/Projects/RefGenome8/Repeat-SV/SV/KestrelAlign/"$s"/Alignment/"$s"-v-Kestrel100KBhap.align.kestCoordbedAlign.bed -g /scratch/jw5478/FalconProject/Projects/RefGenome8/Repeat-SV/SV/KestrelAlign/"$s"/Alignment/"$s"-v-Kestrel100KBhap.align.kestCoordbed.genome | awk '{Size=$3 - $2}Size>50 && $2>50{print $0}' > /scratch/jw5478/FalconProject/Projects/RefGenome8/Repeat-SV/SV/KestrelAlign/"$s"/Variants/"$s"-v-Kestrel100KBhap.SV.kestCoord.temp.bed
SCAFF_SIZES=`cat /scratch/jw5478/FalconProject/Projects/RefGenome8/Repeat-SV/SV/KestrelAlign/"$s"/Alignment/"$s"-v-Kestrel100KBhap.align.kestCoordbed.genome | perl -pe 's#\t#__#'`
rm /scratch/jw5478/FalconProject/Projects/RefGenome8/Repeat-SV/SV/KestrelAlign/"$s"/Variants/"$s"-v-Kestrel100KBhap.SV.kestCoord.bed
for v in $SCAFF_SIZES
do
SCAFF=`echo $v | perl -pe 's#__#\t#g' | awk '{print $1}'`
SIZE=`echo $v | perl -pe 's#__#\t#g' | awk '{print $2}'`
awk -v scaff=$SCAFF -v size=$SIZE 'BEGIN{size=size -50}$1==scaff && $3<size{print $0}' /scratch/jw5478/FalconProject/Projects/RefGenome8/Repeat-SV/SV/KestrelAlign/"$s"/Variants/"$s"-v-Kestrel100KBhap.SV.kestCoord.temp.bed >> /scratch/jw5478/FalconProject/Projects/RefGenome8/Repeat-SV/SV/KestrelAlign/"$s"/Variants/"$s"-v-Kestrel100KBhap.SV.kestCoord.bed
done
rm /scratch/jw5478/FalconProject/Projects/RefGenome8/Repeat-SV/SV/KestrelAlign/"$s"/Variants/"$s"-v-Kestrel100KBhap.SV.kestCoord.temp.bed

#Coordinates on Kestrel Alignment of Deletion relative to Kestrel
grep -P "^[0-9]+" /scratch/jw5478/FalconProject/Projects/RefGenome8/NucVar/Comparative/Kestrel_Alignments/MUMmerOutputs/"$s"-v-Kestrel100KBhap.coords | awk 'BEGIN{OFS=FS="\t"}{test_qscaff_1=q_scaff_1; gsub("_1", "_2", test_qscaff_1); test_qscaff_2=q_scaff_2; gsub("_2", "_1", test_qscaff_2)}$14==kest_scaff_1 &&  $1<=kest_pos2_1 && $2<=kest_pos2_1 && test_qscaff_1!=$15{kest_scaff_1=""; q_scaff_1=""; kest_pos1_1=""; kest_pos2_1=""; q_pos1_1=""; q_pos2_1=""; orient_1=0; kest_scaff_2=""; q_scaff_2=""; kest_pos1_2=""; kest_pos2_2=""; q_pos1_2=""; q_pos2_2=""; orient_2=0; next}$14==kest_scaff_2 &&  $1<=kest_pos2_2 && $2<=kest_pos2_2 && test_qscaff_2!=$15{kest_scaff_1=""; q_scaff_1=""; kest_pos1_1=""; kest_pos2_1=""; q_pos1_1=""; q_pos2_1=""; orient_1=0; kest_scaff_2=""; q_scaff_2=""; kest_pos1_2=""; kest_pos2_2=""; q_pos1_2=""; q_pos2_2=""; orient_2=0; next}$14==kest_scaff_1 && $15==q_scaff_1 && $1>kest_pos2_1+50 && $3==q_pos2_1+1 && $13==orient_1 && $13>0 && $15~/_1/{print $14 OFS kest_pos2_1 OFS $1; kest_scaff_1=""; q_scaff_1=""; kest_pos1_1=""; kest_pos2_1=""; q_pos1_1=""; q_pos2_1=""; orient_1=0; next}$14==kest_scaff_1 && $15==q_scaff_1 && $1>kest_pos2_1+50 && $3==q_pos2_1-1 && $13==orient_1 && $13<0 && $15~/_1/{print $14 OFS kest_pos2_1 OFS $1; kest_scaff_1=""; q_scaff_1=""; kest_pos1_1=""; kest_pos2_1=""; q_pos1_1=""; q_pos2_1=""; orient_1=0; next}$14==kest_scaff_2 && $15==q_scaff_2 && $1>kest_pos2_2+50 && $3==q_pos2_2+1 && $13==orient_2 && $13>0 && $15~/_2/{print $14 OFS kest_pos2_2 OFS $1; kest_scaff_2=""; q_scaff_2=""; kest_pos1_2=""; kest_pos2_2=""; q_pos1_2=""; q_pos2_2=""; orient_2=0; next}$14==kest_scaff_1 && $15==q_scaff_1 && $1>kest_pos2_1+50 && $3==q_pos2_1+1 && $13==orient_1 && $13>0 && $15~/_1/{print $14 OFS kest_pos2_1 OFS $1; kest_scaff_1=""; q_scaff_1=""; kest_pos1_1=""; kest_pos2_1=""; q_pos1_1=""; q_pos2_1=""; orient_1=0; next}$14==kest_scaff_1 && $15==q_scaff_1 && $1>kest_pos2_1+50 && $3==q_pos2_1-1 && $13==orient_1 && $13<0 && $15~/_1/{print $14 OFS kest_pos2_1 OFS $1; kest_scaff_1=""; q_scaff_1=""; kest_pos1_1=""; kest_pos2_1=""; q_pos1_1=""; q_pos2_1=""; orient_1=0; next}$14==kest_scaff_2 && $15==q_scaff_2 && $1>kest_pos2_2+50 && $3==q_pos2_2+1 && $13==orient_2 && $13>0 && $15~/_2/{print $14 OFS kest_pos2_2 OFS $1; kest_scaff_2=""; q_scaff_2=""; kest_pos1_2=""; kest_pos2_2=""; q_pos1_2=""; q_pos2_2=""; orient_2=0; next}$14==kest_scaff_2 && $15==q_scaff_2 && $1>kest_pos2_2+50 && $3==q_pos2_2-1 && $13==orient_2 && $13<0 && $15~/_2/{print $14 OFS kest_pos2_2 OFS $1; kest_scaff_2=""; q_scaff_2=""; kest_pos1_2=""; kest_pos2_2=""; q_pos1_2=""; q_pos2_2=""; orient_2=0; next}$15~/_1/{kest_scaff_1=$14; q_scaff_1=$15; kest_pos1_1=$1; kest_pos2_1=$2; q_pos1_1=$3; q_pos2_1=$4; orient_1=$13}$15~/_2/{kest_scaff_2=$14; q_scaff_2=$15; kest_pos1_2=$1; kest_pos2_2=$2; q_pos1_2=$3; q_pos2_2=$4; orient_2=$13}' | awk 'BEGIN{OFS=FS="\t"}$2<$3{print $0}$2>$3{print $1 OFS $3 OFS $2}' | awk '{Size=$3 - $2}Size>50{print $0}' > /scratch/jw5478/FalconProject/Projects/RefGenome8/Repeat-SV/SV/KestrelAlign/"$s"/Variants/"$s"-v-Kestrel100KBhap.SV.kestCoord.deletion50.bed &

#Coordinates on Kestrel Alignment of Insertion relative to Kestrel: break points in kestrel alignments were insertions took place relative to kestrel
grep -P "^[0-9]+" /scratch/jw5478/FalconProject/Projects/RefGenome8/NucVar/Comparative/Kestrel_Alignments/MUMmerOutputs/"$s"-v-Kestrel100KBhap.coords | awk 'BEGIN{OFS=FS="\t"}{test_qscaff_1=q_scaff_1; gsub("_1", "_2", test_qscaff_1); test_qscaff_2=q_scaff_2; gsub("_2", "_1", test_qscaff_2)}$14==kest_scaff_1 &&  $1<=kest_pos2_1 && $2<=kest_pos2_1 && test_qscaff_1!=$15{kest_scaff_1=""; q_scaff_1=""; kest_pos1_1=""; kest_pos2_1=""; q_pos1_1=""; q_pos2_1=""; orient_1=0; kest_scaff_2=""; q_scaff_2=""; kest_pos1_2=""; kest_pos2_2=""; q_pos1_2=""; q_pos2_2=""; orient_2=0; next}$14==kest_scaff_2 &&  $1<=kest_pos2_2 && $2<=kest_pos2_2 && test_qscaff_2!=$15{kest_scaff_1=""; q_scaff_1=""; kest_pos1_1=""; kest_pos2_1=""; q_pos1_1=""; q_pos2_1=""; orient_1=0; kest_scaff_2=""; q_scaff_2=""; kest_pos1_2=""; kest_pos2_2=""; q_pos1_2=""; q_pos2_2=""; orient_2=0; next}$14==kest_scaff_1 && $15==q_scaff_1 && $1==kest_pos2_1+1 && $3>q_pos2_1+50 && $13==orient_1 && $13>0 && $15~/_1/{print $14 OFS kest_pos2_1 OFS $1; kest_scaff_1=""; q_scaff_1=""; kest_pos1_1=""; kest_pos2_1=""; q_pos1_1=""; q_pos2_1=""; orient_1=0; next}$14==kest_scaff_1 && $15==q_scaff_1 && $1==kest_pos2_1+1 && $3>q_pos2_1-50 && $13==orient_1 && $13<0 && $15~/_1/{print $14 OFS kest_pos2_1 OFS $1; kest_scaff_1=""; q_scaff_1=""; kest_pos1_1=""; kest_pos2_1=""; q_pos1_1=""; q_pos2_1=""; orient_1=0; next}$14==kest_scaff_2 && $15==q_scaff_2 && $1==kest_pos2_2+1 && $3>q_pos2_2+50 && $13==orient_2 && $13>0 && $15~/_2/{print $14 OFS kest_pos2_2 OFS $1; kest_scaff_2=""; q_scaff_2=""; kest_pos1_2=""; kest_pos2_2=""; q_pos1_2=""; q_pos2_2=""; orient_2=0; next}$14==kest_scaff_2 && $15==q_scaff_2 && $1==kest_pos2_2+1 && $3>q_pos2_2-50 && $13==orient_2 && $13<0 && $15~/_2/{print $14 OFS kest_pos2_2 OFS $1; kest_scaff_2=""; q_scaff_2=""; kest_pos1_2=""; kest_pos2_2=""; q_pos1_2=""; q_pos2_2=""; orient_2=0; next}$15~/_1/{kest_scaff_1=$14; q_scaff_1=$15; kest_pos1_1=$1; kest_pos2_1=$2; q_pos1_1=$3; q_pos2_1=$4; orient_1=$13}$15~/_2/{kest_scaff_2=$14; q_scaff_2=$15; kest_pos1_2=$1; kest_pos2_2=$2; q_pos1_2=$3; q_pos2_2=$4; orient_2=$13}' | awk 'BEGIN{OFS=FS="\t"}$2<$3{print $0}$2>$3{print $1 OFS $3 OFS $2}' > /scratch/jw5478/FalconProject/Projects/RefGenome8/Repeat-SV/SV/KestrelAlign/"$s"/Variants/"$s"-v-Kestrel100KBhap.SV.kestCoord.insertion50.bed &

#Coordinates on Kestrel Alignment of Inversion relative to Kestrel
grep -P "^[0-9]+" /scratch/jw5478/FalconProject/Projects/RefGenome8/NucVar/Comparative/Kestrel_Alignments/MUMmerOutputs/"$s"-v-Kestrel100KBhap.coords | awk 'BEGIN{OFS=FS="\t"; orient_1=0; orient_2=0}{test_qscaff_1=q_scaff_1; gsub("_1", "_2", test_qscaff_1); test_qscaff_2=q_scaff_2; gsub("_2", "_1", test_qscaff_2)}$14==kest_scaff_1 &&  $1<=kest_pos2_1 && $2<=kest_pos2_1 && test_qscaff_1!=$15{next}$14==kest_scaff_2 &&  $1<=kest_pos2_2 && $2<=kest_pos2_2 && test_qscaff_2!=$15{next}$14!=kest_scaff_1 || $15!=q_scaff_1 && $15~/_1/{orient_1=0}orient_1>0{orient_sign_1=1}orient_1<0{orient_sign_1=-1}$14!=kest_scaff_2 || $15!=q_scaff_2 && $15~/_2/{orient_2=0}orient_2>0{orient_sign_2=1}orient_2<0{orient_sign_2=-1}$14==kest_scaff_1 && $15==q_scaff_1 && $13!=orient_sign_1 && $15~/_1/{print $14 OFS $1 OFS $2; orient_1=orient_1+$13; next}$14==kest_scaff_2 && $15==q_scaff_2 && $13!=orient_sign_2 && $15~/_2/{print $14 OFS $1 OFS $2; orient_2=orient_2+$13; next}$15~/_1/{kest_scaff_1=$14; q_scaff_1=$15; kest_pos1_1=$1; kest_pos2_1=$2; q_pos1_1=$3; q_pos2_1=$4; orient_1=orient_1+$13}$15~/_2/{kest_scaff_2=$14; q_scaff_2=$15; kest_pos1_2=$1; kest_pos2_2=$2; q_pos1_2=$3; q_pos2_2=$4; orient_2=orient_2+$13}' | awk 'BEGIN{OFS=FS="\t"}$2<$3{print $0}$2>$3{print $1 OFS $3 OFS $2}' | awk '{Size=$3 - $2}Size>50{print $0}' | awk '{Size=$3 - $2}Size>50{print $0}' > /scratch/jw5478/FalconProject/Projects/RefGenome8/Repeat-SV/SV/KestrelAlign/"$s"/Variants/"$s"-v-Kestrel100KBhap.SV.kestCoord.inversion.bed &

###Coordinates in Kestrel Genome
#Coordinates on Kestrel Alignment of segmental deletion relative to Kestrel: location of duplicated region in kestrel
grep -P "^[0-9]+" /scratch/jw5478/FalconProject/Projects/RefGenome8/NucVar/Comparative/Kestrel_Alignments/MUMmerOutputs/"$s"-v-Kestrel100KBhap.coords | awk 'BEGIN{OFS=FS="\t"}$14==kest_scaff_1 && $15==q_scaff_1 && $1>kest_pos2_1 && $3>=q_pos1_1 && $4<=q_pos2_1 && $13>0 && $15~/_1/{print $14 OFS $3 OFS $4; kest_scaff_1=""; q_scaff_1=""; kest_pos1_1=""; kest_pos2_1=""; q_pos1_1=""; q_pos2_1=""; next}$14==kest_scaff_1 && $15==q_scaff_1 && $1>kest_pos2_1 && $3<=q_pos1_1 && $4>=q_pos2_1 && $13<0 && $15~/_1/{print $14 OFS $3 OFS $4; kest_scaff_1=""; q_scaff_1=""; kest_pos1_1=""; kest_pos2_1=""; q_pos1_1=""; q_pos2_1=""; next}$14==kest_scaff_2 && $15==q_scaff_2 && $1>kest_pos2_2 && $3>=q_pos1_2 && $4<=q_pos2_2 && $13>0 && $15~/_2/{print $14 OFS $3 OFS $4; kest_scaff_2=""; q_scaff_2=""; kest_pos1_2=""; kest_pos2_2=""; q_pos1_2=""; q_pos2_2=""; next}$14==kest_scaff_2 && $15==q_scaff_2 && $1>kest_pos2_2 && $3<=q_pos1_2 && $4>=q_pos2_2 && $13<0 && $15~/_2/{print $14 OFS $3 OFS $4; kest_scaff_2=""; q_scaff_2=""; kest_pos1_2=""; kest_pos2_2=""; q_pos1_2=""; q_pos2_2=""; next}$15~/_1/{kest_scaff_1=$14; q_scaff_1=$15; kest_pos1_1=$1; kest_pos2_1=$2; q_pos1_1=$3; q_pos2_1=$4; orient_1=$13}$15~/_2/{kest_scaff_2=$14; q_scaff_2=$15; kest_pos1_2=$1; kest_pos2_2=$2; q_pos1_2=$3; q_pos2_2=$4; orient_2=$13}' | awk 'BEGIN{OFS=FS="\t"}$2<$3{print $0}$2>$3{print $1 OFS $3 OFS $2}' | awk '{Size=$3 - $2}Size>50{print $0}' > /scratch/jw5478/FalconProject/Projects/RefGenome8/Repeat-SV/SV/KestrelAlign/"$s"/Variants/"$s"-v-Kestrel100KBhap.SV.kestCoord.seg_deletion.bed &

#Coordinates on Kestrel Alignment of segmental duplication (insertion) relative to Kestrel
grep -P "^[0-9]+" /scratch/jw5478/FalconProject/Projects/RefGenome8/NucVar/Comparative/Kestrel_Alignments/MUMmerOutputs/"$s"-v-Kestrel100KBhap.coords | awk 'BEGIN{OFS=FS="\t"}$14==kest_scaff_1 && $15==q_scaff_1 && $1>=kest_pos1_1 && $2<=kest_pos2_1 && $4>q_pos2_1 && $13>0 && $15~/_1/{print $14 OFS $1 OFS $2; kest_scaff_1=""; q_scaff_1=""; kest_pos1_1=""; kest_pos2_1=""; q_pos1_1=""; q_pos2_1=""; next}$14==kest_scaff_1 && $15==q_scaff_1 && $1>=kest_pos1_1 && $2<=kest_pos2_1 && $4<q_pos2_1 && $13<0 && $15~/_1/{print $14 OFS $1 OFS $2; kest_scaff_1=""; q_scaff_1=""; kest_pos1_1=""; kest_pos2_1=""; q_pos1_1=""; q_pos2_1=""; next}$14==kest_scaff_2 && $15==q_scaff_2 && $1>=kest_pos1_2 && $2<=kest_pos2_2 && $4>q_pos2_2 && $13>0 && $15~/_2/{print $14 OFS $1 OFS $2; kest_scaff_2=""; q_scaff_2=""; kest_pos1_2=""; kest_pos2_2=""; q_pos1_2=""; q_pos2_2=""; next}$14==kest_scaff_2 && $15==q_scaff_2 && $1>=kest_pos1_2 && $2<=kest_pos2_2 && $4<q_pos2_2 && $13<0 && $15~/_2/{print $14 OFS $1 OFS $2; kest_scaff_2=""; q_scaff_2=""; kest_pos1_2=""; kest_pos2_2=""; q_pos1_2=""; q_pos2_2=""; next}$15~/_1/{kest_scaff_1=$14; q_scaff_1=$15; kest_pos1_1=$1; kest_pos2_1=$2; q_pos1_1=$3; q_pos2_1=$4; orient_1=$13}$15~/_2/{kest_scaff_2=$14; q_scaff_2=$15; kest_pos1_2=$1; kest_pos2_2=$2; q_pos1_2=$3; q_pos2_2=$4; orient_2=$13}' | awk 'BEGIN{OFS=FS="\t"}$2<$3{print $0}$2>$3{print $1 OFS $3 OFS $2}' > /scratch/jw5478/FalconProject/Projects/RefGenome8/Repeat-SV/SV/KestrelAlign/"$s"/Variants/"$s"-v-Kestrel100KBhap.SV.kestCoord.seg_duplication.bed &


###Coordinates in $s Genome
#Coordinates on $s genome of Deletion relative to Kestrel
grep -P "^[0-9]+" /scratch/jw5478/FalconProject/Projects/RefGenome8/NucVar/Comparative/Kestrel_Alignments/MUMmerOutputs/"$s"-v-Kestrel100KBhap.coords | awk 'BEGIN{OFS=FS="\t"}{test_qscaff_1=q_scaff_1; gsub("_1", "_2", test_qscaff_1); test_qscaff_2=q_scaff_2; gsub("_2", "_1", test_qscaff_2)}$14==kest_scaff_1 &&  $1<=kest_pos2_1 && $2<=kest_pos2_1 && test_qscaff_1!=$15{kest_scaff_1=""; q_scaff_1=""; kest_pos1_1=""; kest_pos2_1=""; q_pos1_1=""; q_pos2_1=""; orient_1=0; kest_scaff_2=""; q_scaff_2=""; kest_pos1_2=""; kest_pos2_2=""; q_pos1_2=""; q_pos2_2=""; orient_2=0; next}$14==kest_scaff_2 &&  $1<=kest_pos2_2 && $2<=kest_pos2_2 && test_qscaff_2!=$15{kest_scaff_1=""; q_scaff_1=""; kest_pos1_1=""; kest_pos2_1=""; q_pos1_1=""; q_pos2_1=""; orient_1=0; kest_scaff_2=""; q_scaff_2=""; kest_pos1_2=""; kest_pos2_2=""; q_pos1_2=""; q_pos2_2=""; orient_2=0; next}$14==kest_scaff_1 && $15==q_scaff_1 && $1>kest_pos2_1+50 && $3==q_pos2_1+1 && $13==orient_1 && $13>0 && $15~/_1/{print $15 OFS q_pos2_1 OFS $3; kest_scaff_1=""; q_scaff_1=""; kest_pos1_1=""; kest_pos2_1=""; q_pos1_1=""; q_pos2_1=""; orient_1=0; next}$14==kest_scaff_1 && $15==q_scaff_1 && $1>kest_pos2_1+50 && $3==q_pos2_1-1 && $13==orient_1 && $13<0 && $15~/_1/{print $15 OFS q_pos2_1 OFS $3; kest_scaff_1=""; q_scaff_1=""; kest_pos1_1=""; kest_pos2_1=""; q_pos1_1=""; q_pos2_1=""; orient_1=0; next}$14==kest_scaff_2 && $15==q_scaff_2 && $1>kest_pos2_2+50 && $3==q_pos2_2+1 && $13==orient_2 && $13>0 && $15~/_2/{print $15 OFS q_pos2_2 OFS $3; kest_scaff_2=""; q_scaff_2=""; kest_pos1_2=""; kest_pos2_2=""; q_pos1_2=""; q_pos2_2=""; orient_2=0; next}$14==kest_scaff_2 && $15==q_scaff_2 && $1>kest_pos2_2+50 && $3==q_pos2_2-1 && $13==orient_2 && $13<0 && $15~/_2/{print $15 OFS q_pos2_2 OFS $3; kest_scaff_2=""; q_scaff_2=""; kest_pos1_2=""; kest_pos2_2=""; q_pos1_2=""; q_pos2_2=""; orient_2=0; next}$15~/_1/{kest_scaff_1=$14; q_scaff_1=$15; kest_pos1_1=$1; kest_pos2_1=$2; q_pos1_1=$3; q_pos2_1=$4; orient_1=$13}$15~/_2/{kest_scaff_2=$14; q_scaff_2=$15; kest_pos1_2=$1; kest_pos2_2=$2; q_pos1_2=$3; q_pos2_2=$4; orient_2=$13}' | awk 'BEGIN{OFS=FS="\t"}$2<$3{print $0}$2>$3{print $1 OFS $3 OFS $2}' > /scratch/jw5478/FalconProject/Projects/RefGenome8/Repeat-SV/SV/KestrelAlign/"$s"/Variants/"$s"-v-Kestrel100KBhap.SV."$s"coord.deletion50.bed &

#Coordinates on $s genome Alignment of Insertion relative to Kestrel
grep -P "^[0-9]+" /scratch/jw5478/FalconProject/Projects/RefGenome8/NucVar/Comparative/Kestrel_Alignments/MUMmerOutputs/"$s"-v-Kestrel100KBhap.coords | awk 'BEGIN{OFS=FS="\t"}{test_qscaff_1=q_scaff_1; gsub("_1", "_2", test_qscaff_1); test_qscaff_2=q_scaff_2; gsub("_2", "_1", test_qscaff_2)}$14==kest_scaff_1 &&  $1<=kest_pos2_1 && $2<=kest_pos2_1 && test_qscaff_1!=$15{kest_scaff_1=""; q_scaff_1=""; kest_pos1_1=""; kest_pos2_1=""; q_pos1_1=""; q_pos2_1=""; orient_1=0; kest_scaff_2=""; q_scaff_2=""; kest_pos1_2=""; kest_pos2_2=""; q_pos1_2=""; q_pos2_2=""; orient_2=0; next}$14==kest_scaff_2 &&  $1<=kest_pos2_2 && $2<=kest_pos2_2 && test_qscaff_2!=$15{kest_scaff_1=""; q_scaff_1=""; kest_pos1_1=""; kest_pos2_1=""; q_pos1_1=""; q_pos2_1=""; orient_1=0; kest_scaff_2=""; q_scaff_2=""; kest_pos1_2=""; kest_pos2_2=""; q_pos1_2=""; q_pos2_2=""; orient_2=0; next}$14==kest_scaff_1 && $15==q_scaff_1 && $1==kest_pos2_1+1 && $3>q_pos2_1+50 && $13==orient_1 && $13>0 && $15~/_1/{print $15 OFS q_pos2_1 OFS $3; kest_scaff_1=""; q_scaff_1=""; kest_pos1_1=""; kest_pos2_1=""; q_pos1_1=""; q_pos2_1=""; orient_1=0; next}$14==kest_scaff_1 && $15==q_scaff_1 && $1==kest_pos2_1+1 && $3>q_pos2_1-50 && $13==orient_1 && $13<0 && $15~/_1/{print $15 OFS q_pos2_1 OFS $3; kest_scaff_1=""; q_scaff_1=""; kest_pos1_1=""; kest_pos2_1=""; q_pos1_1=""; q_pos2_1=""; orient_1=0; next}$14==kest_scaff_2 && $15==q_scaff_2 && $1==kest_pos2_2+1 && $3>q_pos2_2+50 && $13==orient_2 && $13>0 && $15~/_2/{print $15 OFS q_pos2_2 OFS $3; kest_scaff_2=""; q_scaff_2=""; kest_pos1_2=""; kest_pos2_2=""; q_pos1_2=""; q_pos2_2=""; orient_2=0; next}$14==kest_scaff_2 && $15==q_scaff_2 && $1==kest_pos2_2+1 && $3>q_pos2_2-50 && $13==orient_2 && $13<0 && $15~/_2/{print $15 OFS q_pos2_2 OFS $3; kest_scaff_2=""; q_scaff_2=""; kest_pos1_2=""; kest_pos2_2=""; q_pos1_2=""; q_pos2_2=""; orient_2=0; next}$15~/_1/{kest_scaff_1=$14; q_scaff_1=$15; kest_pos1_1=$1; kest_pos2_1=$2; q_pos1_1=$3; q_pos2_1=$4; orient_1=$13}$15~/_2/{kest_scaff_2=$14; q_scaff_2=$15; kest_pos1_2=$1; kest_pos2_2=$2; q_pos1_2=$3; q_pos2_2=$4; orient_2=$13}' | awk 'BEGIN{OFS=FS="\t"}$2<$3{print $0}$2>$3{print $1 OFS $3 OFS $2}' | awk '{Size=$3 - $2}Size>50{print $0}' > /scratch/jw5478/FalconProject/Projects/RefGenome8/Repeat-SV/SV/KestrelAlign/"$s"/Variants/"$s"-v-Kestrel100KBhap.SV."$s"coord.insertion50.bed &

#Coordinates on $s genome of Inversion relative to Kestrel
grep -P "^[0-9]+" /scratch/jw5478/FalconProject/Projects/RefGenome8/NucVar/Comparative/Kestrel_Alignments/MUMmerOutputs/"$s"-v-Kestrel100KBhap.coords | awk 'BEGIN{OFS=FS="\t"; orient_1=0; orient_2=0}{test_qscaff_1=q_scaff_1; gsub("_1", "_2", test_qscaff_1); test_qscaff_2=q_scaff_2; gsub("_2", "_1", test_qscaff_2)}$14==kest_scaff_1 &&  $1<=kest_pos2_1 && $2<=kest_pos2_1 && test_qscaff_1!=$15{next}$14!=kest_scaff_1 || $15!=q_scaff_1 && $15~/_1/{orient_1=0}orient_1>0{orient_sign_1=1}orient_1<0{orient_sign_1=-1}$14!=kest_scaff_2 || $15!=q_scaff_1 && $15~/_1/{orient_2=0}orient_2>0{orient_sign_2=1}orient_2<0{orient_sign_2=-1}$14==kest_scaff_1 && $15==q_scaff_1 && $13!=orient_sign_1 && $15~/_1/{print $15 OFS $3 OFS $4; orient_1=orient_1+$13; next}$14==kest_scaff_2 && $15==q_scaff_2 && $13!=orient_sign_2 && $15~/_2/{print $15 OFS $3 OFS $4; orient_2=orient_2+$13; next}$15~/_1/{kest_scaff_1=$14; q_scaff_1=$15; kest_pos1_1=$1; kest_pos2_1=$2; q_pos1_1=$3; q_pos2_1=$4; orient_1=orient_1+$13}$15~/_2/{kest_scaff_2=$14; q_scaff_2=$15; kest_pos1_2=$1; kest_pos2_2=$2; q_pos1_2=$3; q_pos2_2=$4; orient_2=orient_2+$13}' | awk 'BEGIN{OFS=FS="\t"}$2<$3{print $0}$2>$3{print $1 OFS $3 OFS $2}' | awk '{Size=$3 - $2}Size>50{print $0}' > /scratch/jw5478/FalconProject/Projects/RefGenome8/Repeat-SV/SV/KestrelAlign/"$s"/Variants/"$s"-v-Kestrel100KBhap.SV."$s"coord.inversion.bed &

#Coordinates on $s genome Alignment of segmental deletion relative to Kestrel: provides region that is duplicated in Kestrel
grep -P "^[0-9]+" /scratch/jw5478/FalconProject/Projects/RefGenome8/NucVar/Comparative/Kestrel_Alignments/MUMmerOutputs/"$s"-v-Kestrel100KBhap.coords | awk 'BEGIN{OFS=FS="\t"}$14==kest_scaff_1 && $15==q_scaff_1 && $1>kest_pos2_1 && $3>=q_pos1_1 && $4<=q_pos2_1 && $13>0 && $15~/_1/{print $15 OFS q_pos2_1 OFS $3; kest_scaff_1=""; q_scaff_1=""; kest_pos1_1=""; kest_pos2_1=""; q_pos1_1=""; q_pos2_1=""; orient_1=0; next}$14==kest_scaff_1 && $15==q_scaff_1 && $1>kest_pos2_1 && $3<=q_pos1_1 && $4>=q_pos2_1 && $13<0 && $15~/_1/{print $15 OFS q_pos2_1 OFS $3; kest_scaff_1=""; q_scaff_1=""; kest_pos1_1=""; kest_pos2_1=""; q_pos1_1=""; q_pos2_1=""; orient_1=0; next}$14==kest_scaff_2 && $15==q_scaff_2 && $1>kest_pos2_2 && $3>=q_pos1_2 && $4<=q_pos2_2 && $13>0 && $15~/_2/{print $15 OFS q_pos2_2 OFS $3; kest_scaff_2=""; q_scaff_2=""; kest_pos1_2=""; kest_pos2_2=""; q_pos1_2=""; q_pos2_2=""; orient_2=0; next}$14==kest_scaff_2 && $15==q_scaff_2 && $1>kest_pos2_2 && $3<=q_pos1_2 && $4>=q_pos2_2 && $13<0 && $15~/_2/{print $15 OFS q_pos2_2 OFS $3; kest_scaff_2=""; q_scaff_2=""; kest_pos1_2=""; kest_pos2_2=""; q_pos1_2=""; q_pos2_2=""; orient_2=0; next}$15~/_1/{kest_scaff_1=$14; q_scaff_1=$15; kest_pos1_1=$1; kest_pos2_1=$2; q_pos1_1=$3; q_pos2_1=$4; orient_1=$13}$15~/_2/{kest_scaff_2=$14; q_scaff_2=$15; kest_pos1_2=$1; kest_pos2_2=$2; q_pos1_2=$3; q_pos2_2=$4; orient_2=$13}' | awk 'BEGIN{OFS=FS="\t"}$2<$3{print $0}$2>$3{print $1 OFS $3 OFS $2}' > /scratch/jw5478/FalconProject/Projects/RefGenome8/Repeat-SV/SV/KestrelAlign/"$s"/Variants/"$s"-v-Kestrel100KBhap.SV."$s"coord.seg_deletion.bed &

#Coordinates on $s genome Alignment of segmental duplication relative to Kestrel
grep -P "^[0-9]+" /scratch/jw5478/FalconProject/Projects/RefGenome8/NucVar/Comparative/Kestrel_Alignments/MUMmerOutputs/"$s"-v-Kestrel100KBhap.coords | awk 'BEGIN{OFS=FS="\t"}$14==kest_scaff_1 && $15==q_scaff_1 && $1>=kest_pos1_1 && $2<=kest_pos2_1 && $4>q_pos2_1 && $13>0 && $15~/_1/{print $15 OFS $3 OFS $4; kest_scaff_1=""; q_scaff_1=""; kest_pos1_1=""; kest_pos2_1=""; q_pos1_1=""; q_pos2_1=""; next}$14==kest_scaff_1 && $15==q_scaff_1 && $1>=kest_pos1_1 && $2<=kest_pos2_1 && $4<q_pos2_1 && $13<0 && $15~/_1/{print $15 OFS $3 OFS $4; kest_scaff_1=""; q_scaff_1=""; kest_pos1_1=""; kest_pos2_1=""; q_pos1_1=""; q_pos2_1=""; next}$14==kest_scaff_2 && $15==q_scaff_2 && $1>=kest_pos1_2 && $2<=kest_pos2_2 && $4>q_pos2_2 && $13>0 && $15~/_2/{print $15 OFS $3 OFS $4; kest_scaff_2=""; q_scaff_2=""; kest_pos1_2=""; kest_pos2_2=""; q_pos1_2=""; q_pos2_2=""; next}$14==kest_scaff_2 && $15==q_scaff_2 && $1>=kest_pos1_2 && $2<=kest_pos2_2 && $4<q_pos2_2 && $13<0 && $15~/_2/{print $15 OFS $3 OFS $4; kest_scaff_2=""; q_scaff_2=""; kest_pos1_2=""; kest_pos2_2=""; q_pos1_2=""; q_pos2_2=""; next}$15~/_1/{kest_scaff_1=$14; q_scaff_1=$15; kest_pos1_1=$1; kest_pos2_1=$2; q_pos1_1=$3; q_pos2_1=$4; orient_1=$13}$15~/_2/{kest_scaff_2=$14; q_scaff_2=$15; kest_pos1_2=$1; kest_pos2_2=$2; q_pos1_2=$3; q_pos2_2=$4; orient_2=$13}' | awk 'BEGIN{OFS=FS="\t"}$2<$3{print $0}$2>$3{print $1 OFS $3 OFS $2}' | awk '{Size=$3 - $2}Size>50{print $0}' > /scratch/jw5478/FalconProject/Projects/RefGenome8/Repeat-SV/SV/KestrelAlign/"$s"/SV-Beds/"$s"-v-Kestrel100KBhap.SV."$s"coord.seg_duplication.bed &

wait

#checking compliment structural variants against specific types of structural variants with kestrel coordiantes
bedtools intersect -a /scratch/jw5478/FalconProject/Projects/RefGenome8/Repeat-SV/SV/KestrelAlign/"$s"/Variants/"$s"-v-Kestrel100KBhap.SV.kestCoord.bed -b /scratch/jw5478/FalconProject/Projects/RefGenome8/Repeat-SV/SV/KestrelAlign/"$s"/Variants/"$s"-v-Kestrel100KBhap.SV.kestCoord.deletion50.bed > /scratch/jw5478/FalconProject/Projects/RefGenome8/Repeat-SV/SV/KestrelAlign/"$s"/SV-Beds/"$s"-v-Kestrel100KBhap.SV.kestCoord.full-v-deletion50.bed &
bedtools intersect -a /scratch/jw5478/FalconProject/Projects/RefGenome8/Repeat-SV/SV/KestrelAlign/"$s"/Variants/"$s"-v-Kestrel100KBhap.SV.kestCoord.bed -b /scratch/jw5478/FalconProject/Projects/RefGenome8/Repeat-SV/SV/KestrelAlign/"$s"/Variants/"$s"-v-Kestrel100KBhap.SV.kestCoord.insertion50.bed > /scratch/jw5478/FalconProject/Projects/RefGenome8/Repeat-SV/SV/KestrelAlign/"$s"/SV-Beds/"$s"-v-Kestrel100KBhap.SV.kestCoord.full-v-insertion50.bed &
bedtools intersect -a /scratch/jw5478/FalconProject/Projects/RefGenome8/Repeat-SV/SV/KestrelAlign/"$s"/Variants/"$s"-v-Kestrel100KBhap.SV.kestCoord.bed -b /scratch/jw5478/FalconProject/Projects/RefGenome8/Repeat-SV/SV/KestrelAlign/"$s"/Variants/"$s"-v-Kestrel100KBhap.SV.kestCoord.inversion.bed > /scratch/jw5478/FalconProject/Projects/RefGenome8/Repeat-SV/SV/KestrelAlign/"$s"/SV-Beds/"$s"-v-Kestrel100KBhap.SV.kestCoord.full-v-inversion.bed &
bedtools intersect -a /scratch/jw5478/FalconProject/Projects/RefGenome8/Repeat-SV/SV/KestrelAlign/"$s"/Variants/"$s"-v-Kestrel100KBhap.SV.kestCoord.bed -b /scratch/jw5478/FalconProject/Projects/RefGenome8/Repeat-SV/SV/KestrelAlign/"$s"/Variants/"$s"-v-Kestrel100KBhap.SV.kestCoord.seg_deletion.bed > /scratch/jw5478/FalconProject/Projects/RefGenome8/Repeat-SV/SV/KestrelAlign/"$s"/SV-Beds/"$s"-v-Kestrel100KBhap.SV.kestCoord.full-v-seg_deletion.bed &
bedtools intersect -a /scratch/jw5478/FalconProject/Projects/RefGenome8/Repeat-SV/SV/KestrelAlign/"$s"/Variants/"$s"-v-Kestrel100KBhap.SV.kestCoord.bed -b /scratch/jw5478/FalconProject/Projects/RefGenome8/Repeat-SV/SV/KestrelAlign/"$s"/Variants/"$s"-v-Kestrel100KBhap.SV.kestCoord.seg_duplication.bed > /scratch/jw5478/FalconProject/Projects/RefGenome8/Repeat-SV/SV/KestrelAlign/"$s"/SV-Beds/"$s"-v-Kestrel100KBhap.SV.kestCoord.full-v-seg_duplication.bed &

#checking compliment structural variants against specific types of structural variants with $s coordinates
bedtools intersect -a /scratch/jw5478/FalconProject/Projects/RefGenome8/Repeat-SV/SV/KestrelAlign/"$s"/Variants/"$s"-v-Kestrel100KBhap.SV.bed -b /scratch/jw5478/FalconProject/Projects/RefGenome8/Repeat-SV/SV/KestrelAlign/"$s"/Variants/"$s"-v-Kestrel100KBhap.SV."$s"coord.deletion50.bed > /scratch/jw5478/FalconProject/Projects/RefGenome8/Repeat-SV/SV/KestrelAlign/"$s"/SV-Beds/"$s"-v-Kestrel100KBhap.SV."$s"coord.full-v-deletion50.bed &
bedtools intersect -a /scratch/jw5478/FalconProject/Projects/RefGenome8/Repeat-SV/SV/KestrelAlign/"$s"/Variants/"$s"-v-Kestrel100KBhap.SV.bed -b  /scratch/jw5478/FalconProject/Projects/RefGenome8/Repeat-SV/SV/KestrelAlign/"$s"/Variants/"$s"-v-Kestrel100KBhap.SV."$s"coord.insertion50.bed > /scratch/jw5478/FalconProject/Projects/RefGenome8/Repeat-SV/SV/KestrelAlign/"$s"/SV-Beds/"$s"-v-Kestrel100KBhap.SV."$s"coord.full-v-insertion50.bed &
bedtools intersect -a /scratch/jw5478/FalconProject/Projects/RefGenome8/Repeat-SV/SV/KestrelAlign/"$s"/Variants/"$s"-v-Kestrel100KBhap.SV.bed -b /scratch/jw5478/FalconProject/Projects/RefGenome8/Repeat-SV/SV/KestrelAlign/"$s"/Variants/"$s"-v-Kestrel100KBhap.SV."$s"coord.inversion.bed > /scratch/jw5478/FalconProject/Projects/RefGenome8/Repeat-SV/SV/KestrelAlign/"$s"/SV-Beds/"$s"-v-Kestrel100KBhap.SV."$s"coord.full-v-inversion.bed &
bedtools intersect -a /scratch/jw5478/FalconProject/Projects/RefGenome8/Repeat-SV/SV/KestrelAlign/"$s"/Variants/"$s"-v-Kestrel100KBhap.SV.bed -b /scratch/jw5478/FalconProject/Projects/RefGenome8/Repeat-SV/SV/KestrelAlign/"$s"/Variants/"$s"-v-Kestrel100KBhap.SV."$s"coord.seg_deletion.bed > /scratch/jw5478/FalconProject/Projects/RefGenome8/Repeat-SV/SV/KestrelAlign/"$s"/SV-Beds/"$s"-v-Kestrel100KBhap.SV."$s"coord.full-v-deletion.bed &
bedtools intersect -a /scratch/jw5478/FalconProject/Projects/RefGenome8/Repeat-SV/SV/KestrelAlign/"$s"/Variants/"$s"-v-Kestrel100KBhap.SV.bed -b /scratch/jw5478/FalconProject/Projects/RefGenome8/Repeat-SV/SV/KestrelAlign/"$s"/SV-Beds/"$s"-v-Kestrel100KBhap.SV."$s"coord.seg_duplication.bed > /scratch/jw5478/FalconProject/Projects/RefGenome8/Repeat-SV/SV/KestrelAlign/"$s"/SV-Beds/"$s"-v-Kestrel100KBhap.SV."$s"coord.full-v-seg_duplication.bed &
wait
done

function convert2selfcoord {
INFILE=$1
SAMPLE=$2
OUTFILE=`echo $INFILE | perl -pe "s#kestCoord#$SAMPLE\_coord#" | perl -pe "s#_coord#coord#"`
TYPE=`echo $INFILE | perl -pe 's#.*kestCoord\.([a-zA-Z_]+)\d*\.uniq.*#$1#'`

#Deletions in $s coordinates
if [ $TYPE == deletion ]
then
KEST_COORDS=`cat $INFILE | perl -pe 's#\t#__#g'`
rm $OUTFILE
for p in $KEST_COORDS
do
KEST_SCAFF=`echo $p | perl -pe 's#__#\t#g' | awk '{print $1}'`
KEST_POS1=`echo $p | perl -pe 's#__#\t#g' | awk '{print $2}'`
KEST_POS2=`echo $p | perl -pe 's#__#\t#g' | awk '{print $3}'`
grep -P "^[0-9]+" /scratch/jw5478/FalconProject/Projects/RefGenome8/NucVar/Comparative/Kestrel_Alignments/MUMmerOutputs/"$SAMPLE"-v-Kestrel100KBhap.coords | awk '$15~/_1/{print $0}' | awk -v kest_scaff=$KEST_SCAFF -v kest_pos1=$KEST_POS1 -v kest_pos2=$KEST_POS2 'BEGIN{OFS=FS="\t"}$14==kest_scaff && $2<=kest_pos1{QScaff=$15; QPos1=$4; next}$14==kest_scaff && $1>=kest_pos2 && $15!=QScaff{exit}$14==kest_scaff && $1>=kest_pos2 && $15==QScaff{QPos2=$3}QPos1<QPos2 && QPos1!="" && QPos2!=""{print QScaff OFS QPos1 OFS QPos2; exit}QPos1>QPos2 && QPos1!="" && QPos2!=""{print QScaff OFS QPos2 OFS QPos1; exit}' >> $OUTFILE
grep -P "^[0-9]+" /scratch/jw5478/FalconProject/Projects/RefGenome8/NucVar/Comparative/Kestrel_Alignments/MUMmerOutputs/"$SAMPLE"-v-Kestrel100KBhap.coords | awk '$15~/_2/{print $0}' | awk -v kest_scaff=$KEST_SCAFF -v kest_pos1=$KEST_POS1 -v kest_pos2=$KEST_POS2 'BEGIN{OFS=FS="\t"}$14==kest_scaff && $2<=kest_pos1{QScaff=$15; QPos1=$4; next}$14==kest_scaff && $1>=kest_pos2 && $15!=QScaff{exit}$14==kest_scaff && $1>=kest_pos2 && $15==QScaff{QPos2=$3}QPos1<QPos2 && QPos1!="" && QPos2!=""{print QScaff OFS QPos1 OFS QPos2; exit}QPos1>QPos2 && QPos1!="" && QPos2!=""{print QScaff OFS QPos2 OFS QPos1; exit}' >> $OUTFILE
done
fi

#Insertions in $s coordinates
if [ $TYPE == insertion ]
then
KEST_COORDS=`cat $INFILE | perl -pe 's#\t#__#g'`
rm $OUTFILE
for p in $KEST_COORDS
do
KEST_SCAFF=`echo $p | perl -pe 's#__#\t#g' | awk '{print $1}'`
KEST_POS1=`echo $p | perl -pe 's#__#\t#g' | awk '{print $2}'`
KEST_POS2=`echo $p | perl -pe 's#__#\t#g' | awk '{print $3}'`
grep -P "^[0-9]+" /scratch/jw5478/FalconProject/Projects/RefGenome8/NucVar/Comparative/Kestrel_Alignments/MUMmerOutputs/"$SAMPLE"-v-Kestrel100KBhap.coords | awk '$15~/_1/{print $0}' | awk -v kest_scaff=$KEST_SCAFF -v kest_pos1=$KEST_POS1 -v kest_pos2=$KEST_POS2 'BEGIN{OFS=FS="\t"}$14==kest_scaff && $2<=kest_pos1{QScaff=$15; QPos1=$4; next}$14==kest_scaff && $1>=kest_pos2 && $15!=QScaff{exit}$14==kest_scaff && $1>=kest_pos2 && $15==QScaff{QPos2=$3}QPos1<QPos2 && QPos1!="" && QPos2!=""{print QScaff OFS QPos1 OFS QPos2; exit}QPos1>QPos2 && QPos1!="" && QPos2!=""{print QScaff OFS QPos2 OFS QPos1; exit}' >> $OUTFILE
grep -P "^[0-9]+" /scratch/jw5478/FalconProject/Projects/RefGenome8/NucVar/Comparative/Kestrel_Alignments/MUMmerOutputs/"$SAMPLE"-v-Kestrel100KBhap.coords | awk '$15~/_2/{print $0}' | awk -v kest_scaff=$KEST_SCAFF -v kest_pos1=$KEST_POS1 -v kest_pos2=$KEST_POS2 'BEGIN{OFS=FS="\t"}$14==kest_scaff && $2<=kest_pos1{QScaff=$15; QPos1=$4; next}$14==kest_scaff && $1>=kest_pos2 && $15!=QScaff{exit}$14==kest_scaff && $1>=kest_pos2 && $15==QScaff{QPos2=$3}QPos1<QPos2 && QPos1!="" && QPos2!=""{print QScaff OFS QPos1 OFS QPos2; exit}QPos1>QPos2 && QPos1!="" && QPos2!=""{print QScaff OFS QPos2 OFS QPos1; exit}' >> $OUTFILE
done
fi

if [ $TYPE == inversion ]
then
KEST_COORDS=`cat $INFILE | perl -pe 's#\t#__#g'`
rm $OUTFILE
for p in $KEST_COORDS
do
KEST_SCAFF=`echo $p | perl -pe 's#__#\t#g' | awk '{print $1}'`
KEST_POS1=`echo $p | perl -pe 's#__#\t#g' | awk '{print $2}'`
KEST_POS2=`echo $p | perl -pe 's#__#\t#g' | awk '{print $3}'`
grep -P "^[0-9]+" /scratch/jw5478/FalconProject/Projects/RefGenome8/NucVar/Comparative/Kestrel_Alignments/MUMmerOutputs/"$SAMPLE"-v-Kestrel100KBhap.coords | awk '$15~/_1/{print $0}' | awk -v kest_scaff=$KEST_SCAFF -v kest_pos1=$KEST_POS1 -v kest_pos2=$KEST_POS2 'BEGIN{OFS=FS="\t"}$14==kest_scaff && $1==kest_pos1 && $2==kest_pos2{QScaff=$15; QPos1=$3; QPos2=$4; print QScaff OFS QPos1 OFS QPos2}' | awk 'BEGIN{OFS=FS="\t"}$2<$3{print $0}$2>$3{print $1 OFS $3 OFS $2}' >> "$OUTFILE".temp
grep -P "^[0-9]+" /scratch/jw5478/FalconProject/Projects/RefGenome8/NucVar/Comparative/Kestrel_Alignments/MUMmerOutputs/"$SAMPLE"-v-Kestrel100KBhap.coords | awk '$15~/_2/{print $0}' | awk -v kest_scaff=$KEST_SCAFF -v kest_pos1=$KEST_POS1 -v kest_pos2=$KEST_POS2 'BEGIN{OFS=FS="\t"}$14==kest_scaff && $1==kest_pos1 && $2==kest_pos2{QScaff=$15; QPos1=$3; QPos2=$4; print QScaff OFS QPos1 OFS QPos2}' | awk 'BEGIN{OFS=FS="\t"}$2<$3{print $0}$2>$3{print $1 OFS $3 OFS $2}' >> "$OUTFILE".temp
done
cat "$OUTFILE".temp | sort -k1,1V -k2,2n | uniq > "$OUTFILE"
rm "$OUTFILE".temp
fi

if [ $TYPE == seg_deletion ]
then
KEST_COORDS=`cat $INFILE | perl -pe 's#\t#__#g'`
rm $OUTFILE
for p in $KEST_COORDS
do
KEST_SCAFF=`echo $p | perl -pe 's#__#\t#g' | awk '{print $1}'`
KEST_POS1=`echo $p | perl -pe 's#__#\t#g' | awk '{print $2}'`
KEST_POS2=`echo $p | perl -pe 's#__#\t#g' | awk '{print $3}'`
grep -P "^[0-9]+" /scratch/jw5478/FalconProject/Projects/RefGenome8/NucVar/Comparative/Kestrel_Alignments/MUMmerOutputs/"$SAMPLE"-v-Kestrel100KBhap.coords | awk '$15~/_1/{print $0}' | awk -v kest_scaff=$KEST_SCAFF -v kest_pos1=$KEST_POS1 -v kest_pos2=$KEST_POS2 'BEGIN{OFS=FS="\t"}$14==kest_scaff && $1==kest_pos1 && $2==kest_pos2{QScaff=$15; QPos1=$3; QPos2=$4; print QScaff OFS QPos1 OFS QPos2}' | awk 'BEGIN{OFS=FS="\t"}$2<$3{print $0}$2>$3{print $1 OFS $3 OFS $2}' >> "$OUTFILE".temp
grep -P "^[0-9]+" /scratch/jw5478/FalconProject/Projects/RefGenome8/NucVar/Comparative/Kestrel_Alignments/MUMmerOutputs/"$SAMPLE"-v-Kestrel100KBhap.coords | awk '$15~/_2/{print $0}' | awk -v kest_scaff=$KEST_SCAFF -v kest_pos1=$KEST_POS1 -v kest_pos2=$KEST_POS2 'BEGIN{OFS=FS="\t"}$14==kest_scaff && $1==kest_pos1 && $2==kest_pos2{QScaff=$15; QPos1=$3; QPos2=$4; print QScaff OFS QPos1 OFS QPos2}' | awk 'BEGIN{OFS=FS="\t"}$2<$3{print $0}$2>$3{print $1 OFS $3 OFS $2}' >> "$OUTFILE".temp
done
cat "$OUTFILE".temp | sort -k1,1V -k2,2n | uniq > "$OUTFILE"
rm "$OUTFILE".temp
fi

if [ $TYPE == seg_duplication ]
then
KEST_COORDS=`cat $INFILE | perl -pe 's#\t#__#g'`
rm $OUTFILE
for p in $KEST_COORDS
do
KEST_SCAFF=`echo $p | perl -pe 's#__#\t#g' | awk '{print $1}'`
KEST_POS1=`echo $p | perl -pe 's#__#\t#g' | awk '{print $2}'`
KEST_POS2=`echo $p | perl -pe 's#__#\t#g' | awk '{print $3}'`
grep -P "^[0-9]+" /scratch/jw5478/FalconProject/Projects/RefGenome8/NucVar/Comparative/Kestrel_Alignments/MUMmerOutputs/"$SAMPLE"-v-Kestrel100KBhap.coords | awk '$15~/_1/{print $0}' | awk -v kest_scaff=$KEST_SCAFF -v kest_pos1=$KEST_POS1 -v kest_pos2=$KEST_POS2 'BEGIN{OFS=FS="\t"}$14==kest_scaff && $1==kest_pos1 && $2==kest_pos2{QScaff=$15; QPos1=$3; QPos2=$4; print QScaff OFS QPos1 OFS QPos2}' | awk 'BEGIN{OFS=FS="\t"}$2<$3{print $0}$2>$3{print $1 OFS $3 OFS $2}' >> "$OUTFILE".temp
grep -P "^[0-9]+" /scratch/jw5478/FalconProject/Projects/RefGenome8/NucVar/Comparative/Kestrel_Alignments/MUMmerOutputs/"$SAMPLE"-v-Kestrel100KBhap.coords | awk '$15~/_2/{print $0}' | awk -v kest_scaff=$KEST_SCAFF -v kest_pos1=$KEST_POS1 -v kest_pos2=$KEST_POS2 'BEGIN{OFS=FS="\t"}$14==kest_scaff && $1==kest_pos1 && $2==kest_pos2{QScaff=$15; QPos1=$3; QPos2=$4; print QScaff OFS QPos1 OFS QPos2}' | awk 'BEGIN{OFS=FS="\t"}$2<$3{print $0}$2>$3{print $1 OFS $3 OFS $2}' >> "$OUTFILE".temp
done
cat "$OUTFILE".temp | sort -k1,1V -k2,2n | uniq > "$OUTFILE"
rm "$OUTFILE".temp
fi
}

for s in A D B FpBSx77 C E F Kestrel
do
DELETIONS=`ls /scratch/jw5478/FalconProject/Projects/RefGenome8/Repeat-SV/SV/KestrelAlign/*/Variants/*-v-Kestrel100KBhap.SV.kestCoord.deletion50.bed | grep -v "/$s/" | grep -v "$s"-v-Kestrel100KBhap.SV.kestCoord.deletion50.bed`
INSERTIONS=`ls /scratch/jw5478/FalconProject/Projects/RefGenome8/Repeat-SV/SV/KestrelAlign/*/Variants/*-v-Kestrel100KBhap.SV.kestCoord.insertion50.bed | grep -v "/$s/" | grep -v "$s"-v-Kestrel100KBhap.SV.kestCoord.insertion50.bed`
INVERSIONS=`ls /scratch/jw5478/FalconProject/Projects/RefGenome8/Repeat-SV/SV/KestrelAlign/*/Variants/*-v-Kestrel100KBhap.SV.kestCoord.inversion.bed | grep -v "/$s/" | grep -v "$s"-v-Kestrel100KBhap.SV.kestCoord.inversion.bed`
SEG_DELETIONS=`ls /scratch/jw5478/FalconProject/Projects/RefGenome8/Repeat-SV/SV/KestrelAlign/*/Variants/*-v-Kestrel100KBhap.SV.kestCoord.seg_deletion.bed | grep -v "/$s/" | grep -v "$s"-v-Kestrel100KBhap.SV.kestCoord.seg_deletion.bed`
SEG_DUPLICATIONS=`ls /scratch/jw5478/FalconProject/Projects/RefGenome8/Repeat-SV/SV/KestrelAlign/*/Variants/*-v-Kestrel100KBhap.SV.kestCoord.seg_duplication.bed | grep -v "/$s/" | grep -v "$s"-v-Kestrel100KBhap.SV.kestCoord.seg_duplication.bed`

cat /scratch/jw5478/FalconProject/Projects/RefGenome8/Repeat-SV/SV/KestrelAlign/*/Variants/*-v-Kestrel100KBhap.SV.kestCoord.deletion50.bed | bedtools subtract -A -a - -b /scratch/jw5478/FalconProject/Projects/RefGenome8/Repeat-SV/SV/KestrelAlign/"$s"/Variants/"$s"-v-Kestrel100KBhap.SV.kestCoord.deletion50.bed > /scratch/jw5478/FalconProject/Projects/RefGenome8/Repeat-SV/SV/KestrelAlign/"$s"/Variants/Uniques/"$s"-v-Kestrel100KBhap.SV.kestCoord.deletion50.strip.bed &
cat /scratch/jw5478/FalconProject/Projects/RefGenome8/Repeat-SV/SV/KestrelAlign/*/Variants/*-v-Kestrel100KBhap.SV.kestCoord.insertion50.bed | bedtools subtract -A -a - -b /scratch/jw5478/FalconProject/Projects/RefGenome8/Repeat-SV/SV/KestrelAlign/"$s"/Variants/"$s"-v-Kestrel100KBhap.SV.kestCoord.insertion50.bed > /scratch/jw5478/FalconProject/Projects/RefGenome8/Repeat-SV/SV/KestrelAlign/"$s"/Variants/Uniques/"$s"-v-Kestrel100KBhap.SV.kestCoord.insertion50.strip.bed &
cat /scratch/jw5478/FalconProject/Projects/RefGenome8/Repeat-SV/SV/KestrelAlign/*/Variants/*-v-Kestrel100KBhap.SV.kestCoord.inversion.bed | bedtools subtract -A -a - -b /scratch/jw5478/FalconProject/Projects/RefGenome8/Repeat-SV/SV/KestrelAlign/"$s"/Variants/"$s"-v-Kestrel100KBhap.SV.kestCoord.inversion.bed > /scratch/jw5478/FalconProject/Projects/RefGenome8/Repeat-SV/SV/KestrelAlign/"$s"/Variants/Uniques/"$s"-v-Kestrel100KBhap.SV.kestCoord.inversion.strip.bed &
cat /scratch/jw5478/FalconProject/Projects/RefGenome8/Repeat-SV/SV/KestrelAlign/*/Variants/*-v-Kestrel100KBhap.SV.kestCoord.seg_deletion.bed | bedtools subtract -A -a - -b /scratch/jw5478/FalconProject/Projects/RefGenome8/Repeat-SV/SV/KestrelAlign/"$s"/Variants/"$s"-v-Kestrel100KBhap.SV.kestCoord.seg_deletion.bed > /scratch/jw5478/FalconProject/Projects/RefGenome8/Repeat-SV/SV/KestrelAlign/"$s"/Variants/Uniques/"$s"-v-Kestrel100KBhap.SV.kestCoord.seg_deletion.strip.bed &
cat /scratch/jw5478/FalconProject/Projects/RefGenome8/Repeat-SV/SV/KestrelAlign/*/Variants/*-v-Kestrel100KBhap.SV.kestCoord.seg_duplication.bed | bedtools subtract -A -a - -b /scratch/jw5478/FalconProject/Projects/RefGenome8/Repeat-SV/SV/KestrelAlign/"$s"/Variants/"$s"-v-Kestrel100KBhap.SV.kestCoord.seg_duplication.bed > /scratch/jw5478/FalconProject/Projects/RefGenome8/Repeat-SV/SV/KestrelAlign/"$s"/Variants/Uniques/"$s"-v-Kestrel100KBhap.SV.kestCoord.seg_duplication.strip.bed &

bedtools subtract -A -a /scratch/jw5478/FalconProject/Projects/RefGenome8/Repeat-SV/SV/KestrelAlign/"$s"/Variants/"$s"-v-Kestrel100KBhap.SV.kestCoord.deletion50.bed -b $DELETIONS > /scratch/jw5478/FalconProject/Projects/RefGenome8/Repeat-SV/SV/KestrelAlign/"$s"/Variants/Uniques/"$s"-v-Kestrel100KBhap.SV.kestCoord.deletion50.uniq.bed &
bedtools subtract -A -a /scratch/jw5478/FalconProject/Projects/RefGenome8/Repeat-SV/SV/KestrelAlign/"$s"/Variants/"$s"-v-Kestrel100KBhap.SV.kestCoord.insertion50.bed -b $INSERTIONS  > /scratch/jw5478/FalconProject/Projects/RefGenome8/Repeat-SV/SV/KestrelAlign/"$s"/Variants/Uniques/"$s"-v-Kestrel100KBhap.SV.kestCoord.insertion50.uniq.bed &
bedtools subtract -A -a /scratch/jw5478/FalconProject/Projects/RefGenome8/Repeat-SV/SV/KestrelAlign/"$s"/Variants/"$s"-v-Kestrel100KBhap.SV.kestCoord.inversion.bed -b $INVERSIONS  > /scratch/jw5478/FalconProject/Projects/RefGenome8/Repeat-SV/SV/KestrelAlign/"$s"/Variants/Uniques/"$s"-v-Kestrel100KBhap.SV.kestCoord.inversion.uniq.bed  &
bedtools subtract -A -a /scratch/jw5478/FalconProject/Projects/RefGenome8/Repeat-SV/SV/KestrelAlign/"$s"/Variants/"$s"-v-Kestrel100KBhap.SV.kestCoord.seg_deletion.bed -b $SEG_DELETIONS > /scratch/jw5478/FalconProject/Projects/RefGenome8/Repeat-SV/SV/KestrelAlign/"$s"/Variants/Uniques/"$s"-v-Kestrel100KBhap.SV.kestCoord.seg_deletion.uniq.bed &
bedtools subtract -A -a /scratch/jw5478/FalconProject/Projects/RefGenome8/Repeat-SV/SV/KestrelAlign/"$s"/Variants/"$s"-v-Kestrel100KBhap.SV.kestCoord.seg_duplication.bed -b $SEG_DUPLICATIONS > /scratch/jw5478/FalconProject/Projects/RefGenome8/Repeat-SV/SV/KestrelAlign/"$s"/Variants/Uniques/"$s"-v-Kestrel100KBhap.SV.kestCoord.seg_duplication.uniq.bed &
wait

LIST_FILES=`ls /scratch/jw5478/FalconProject/Projects/RefGenome8/Repeat-SV/SV/KestrelAlign/"$s"/Variants/Uniques/"$s"-v-Kestrel100KBhap.SV.kestCoord.*.uniq.bed`
for f in $LIST_FILES
do
convert2selfcoord $f $s  &
done
wait

for t in deletion50 insertion50 inversion seg_deletion seg_duplication
do
bedtools intersect -F 1 -a /scratch/jw5478/FalconProject/Projects/RefGenome8/Repeat-SV/SV/KestrelAlign/"$s"/Variants/Uniques/"$s"-v-Kestrel100KBhap.SV."$s"coord."$t".uniq.bed -b /scratch/jw5478/FalconProject/Projects/RefGenome8/Repeat-SV/"$s"/RepeatBeds/"$s"_16KBph2.diploid.fasta.rep.bed | awk '{Size=$3 - $2}Size>=50{print $0}' > /scratch/jw5478/FalconProject/Projects/RefGenome8/Repeat-SV/SV/KestrelAlign/"$s"/Rep-SVBeds/"$s"_Kestrel100KBhap."$s"coord."$t"-rep.bed &
bedtools intersect -F 1 -a /scratch/jw5478/FalconProject/Projects/RefGenome8/Repeat-SV/SV/KestrelAlign/"$s"/Variants/Uniques/"$s"-v-Kestrel100KBhap.SV."$s"coord."$t".uniq.bed -b /scratch/jw5478/FalconProject/Projects/RefGenome8/Repeat-SV/"$s"/RepeatBeds/"$s"_16KBph2.diploid.fasta.rep.simp.bed | awk '{Size=$3 - $2}Size>=50{print $0}' > /scratch/jw5478/FalconProject/Projects/RefGenome8/Repeat-SV/SV/KestrelAlign/"$s"/Rep-SVBeds/"$s"_Kestrel100KBhap."$s"coord."$t"-simp.bed &
bedtools intersect -F 1 -a /scratch/jw5478/FalconProject/Projects/RefGenome8/Repeat-SV/SV/KestrelAlign/"$s"/Variants/Uniques/"$s"-v-Kestrel100KBhap.SV."$s"coord."$t".uniq.bed -b /scratch/jw5478/FalconProject/Projects/RefGenome8/Repeat-SV/"$s"/RepeatBeds/"$s"_16KBph2.diploid.fasta.rep.DNA.bed | awk '{Size=$3 - $2}Size>=50{print $0}' > /scratch/jw5478/FalconProject/Projects/RefGenome8/Repeat-SV/SV/KestrelAlign/"$s"/Rep-SVBeds/"$s"_Kestrel100KBhap."$s"coord."$t"-DNA.bed &
bedtools intersect -F 1 -a /scratch/jw5478/FalconProject/Projects/RefGenome8/Repeat-SV/SV/KestrelAlign/"$s"/Variants/Uniques/"$s"-v-Kestrel100KBhap.SV."$s"coord."$t".uniq.bed -b /scratch/jw5478/FalconProject/Projects/RefGenome8/Repeat-SV/"$s"/RepeatBeds/"$s"_16KBph2.diploid.fasta.rep.LTR.bed | awk '{Size=$3 - $2}Size>=50{print $0}' > /scratch/jw5478/FalconProject/Projects/RefGenome8/Repeat-SV/SV/KestrelAlign/"$s"/Rep-SVBeds/"$s"_Kestrel100KBhap."$s"coord."$t"-LTR.bed &
bedtools intersect -F 1 -a /scratch/jw5478/FalconProject/Projects/RefGenome8/Repeat-SV/SV/KestrelAlign/"$s"/Variants/Uniques/"$s"-v-Kestrel100KBhap.SV."$s"coord."$t".uniq.bed -b /scratch/jw5478/FalconProject/Projects/RefGenome8/Repeat-SV/"$s"/RepeatBeds/"$s"_16KBph2.diploid.fasta.rep.LINE.bed | awk '{Size=$3 - $2}Size>=50{print $0}' > /scratch/jw5478/FalconProject/Projects/RefGenome8/Repeat-SV/SV/KestrelAlign/"$s"/Rep-SVBeds/"$s"_Kestrel100KBhap."$s"coord."$t"-LINE.bed &
bedtools intersect -F 1 -a /scratch/jw5478/FalconProject/Projects/RefGenome8/Repeat-SV/SV/KestrelAlign/"$s"/Variants/Uniques/"$s"-v-Kestrel100KBhap.SV."$s"coord."$t".uniq.bed -b /scratch/jw5478/FalconProject/Projects/RefGenome8/Repeat-SV/"$s"/RepeatBeds/"$s"_16KBph2.diploid.fasta.rep.SINE.bed | awk '{Size=$3 - $2}Size>=50{print $0}' > /scratch/jw5478/FalconProject/Projects/RefGenome8/Repeat-SV/SV/KestrelAlign/"$s"/Rep-SVBeds/"$s"_Kestrel100KBhap."$s"coord."$t"-SINE.bed &
bedtools intersect -F 1 -a /scratch/jw5478/FalconProject/Projects/RefGenome8/Repeat-SV/SV/KestrelAlign/"$s"/Variants/Uniques/"$s"-v-Kestrel100KBhap.SV."$s"coord."$t".uniq.bed -b /scratch/jw5478/FalconProject/Projects/RefGenome8/Repeat-SV/"$s"/RepeatBeds/"$s"_16KBph2.diploid.fasta.rep.unknown.bed | awk '{Size=$3 - $2}Size>=50{print $0}' > /scratch/jw5478/FalconProject/Projects/RefGenome8/Repeat-SV/SV/KestrelAlign/"$s"/Rep-SVBeds/"$s"_Kestrel100KBhap."$s"coord."$t"-unknown.bed &

bedtools intersect -F 1 -f 0.5 -a /scratch/jw5478/FalconProject/Projects/RefGenome8/Repeat-SV/SV/KestrelAlign/"$s"/Variants/Uniques/"$s"-v-Kestrel100KBhap.SV."$s"coord."$t".uniq.bed -b /scratch/jw5478/FalconProject/Projects/RefGenome8/Repeat-SV/"$s"/RepeatBeds/"$s"_16KBph2.diploid.fasta.rep.bed | awk '{Size=$3 - $2}Size>=50{print $0}' > /scratch/jw5478/FalconProject/Projects/RefGenome8/Repeat-SV/SV/KestrelAlign/"$s"/Rep-SVBeds/"$s"_Kestrel100KBhap."$s"coord."$t"-rep50.bed &
bedtools intersect -F 1 -f 0.5 -a /scratch/jw5478/FalconProject/Projects/RefGenome8/Repeat-SV/SV/KestrelAlign/"$s"/Variants/Uniques/"$s"-v-Kestrel100KBhap.SV."$s"coord."$t".uniq.bed -b /scratch/jw5478/FalconProject/Projects/RefGenome8/Repeat-SV/"$s"/RepeatBeds/"$s"_16KBph2.diploid.fasta.rep.simp.bed | awk '{Size=$3 - $2}Size>=50{print $0}' > /scratch/jw5478/FalconProject/Projects/RefGenome8/Repeat-SV/SV/KestrelAlign/"$s"/Rep-SVBeds/"$s"_Kestrel100KBhap."$s"coord."$t"-simp50.bed &
bedtools intersect -F 1 -f 0.5 -a /scratch/jw5478/FalconProject/Projects/RefGenome8/Repeat-SV/SV/KestrelAlign/"$s"/Variants/Uniques/"$s"-v-Kestrel100KBhap.SV."$s"coord."$t".uniq.bed -b /scratch/jw5478/FalconProject/Projects/RefGenome8/Repeat-SV/"$s"/RepeatBeds/"$s"_16KBph2.diploid.fasta.rep.DNA.bed | awk '{Size=$3 - $2}Size>=50{print $0}' > /scratch/jw5478/FalconProject/Projects/RefGenome8/Repeat-SV/SV/KestrelAlign/"$s"/Rep-SVBeds/"$s"_Kestrel100KBhap."$s"coord."$t"-DNA50.bed &
bedtools intersect -F 1 -f 0.5 -a /scratch/jw5478/FalconProject/Projects/RefGenome8/Repeat-SV/SV/KestrelAlign/"$s"/Variants/Uniques/"$s"-v-Kestrel100KBhap.SV."$s"coord."$t".uniq.bed -b /scratch/jw5478/FalconProject/Projects/RefGenome8/Repeat-SV/"$s"/RepeatBeds/"$s"_16KBph2.diploid.fasta.rep.LTR.bed | awk '{Size=$3 - $2}Size>=50{print $0}' > /scratch/jw5478/FalconProject/Projects/RefGenome8/Repeat-SV/SV/KestrelAlign/"$s"/Rep-SVBeds/"$s"_Kestrel100KBhap."$s"coord."$t"-LTR50.bed &
bedtools intersect -F 1 -f 0.5 -a /scratch/jw5478/FalconProject/Projects/RefGenome8/Repeat-SV/SV/KestrelAlign/"$s"/Variants/Uniques/"$s"-v-Kestrel100KBhap.SV."$s"coord."$t".uniq.bed -b /scratch/jw5478/FalconProject/Projects/RefGenome8/Repeat-SV/"$s"/RepeatBeds/"$s"_16KBph2.diploid.fasta.rep.LINE.bed | awk '{Size=$3 - $2}Size>=50{print $0}' > /scratch/jw5478/FalconProject/Projects/RefGenome8/Repeat-SV/SV/KestrelAlign/"$s"/Rep-SVBeds/"$s"_Kestrel100KBhap."$s"coord."$t"-LINE50.bed &
bedtools intersect -F 1 -f 0.5 -a /scratch/jw5478/FalconProject/Projects/RefGenome8/Repeat-SV/SV/KestrelAlign/"$s"/Variants/Uniques/"$s"-v-Kestrel100KBhap.SV."$s"coord."$t".uniq.bed -b /scratch/jw5478/FalconProject/Projects/RefGenome8/Repeat-SV/"$s"/RepeatBeds/"$s"_16KBph2.diploid.fasta.rep.SINE.bed | awk '{Size=$3 - $2}Size=5>=50{print $0}' > /scratch/jw5478/FalconProject/Projects/RefGenome8/Repeat-SV/SV/KestrelAlign/"$s"/Rep-SVBeds/"$s"_Kestrel100KBhap."$s"coord."$t"-SINE50.bed &
bedtools intersect -F 1 -f 0.5 -a /scratch/jw5478/FalconProject/Projects/RefGenome8/Repeat-SV/SV/KestrelAlign/"$s"/Variants/Uniques/"$s"-v-Kestrel100KBhap.SV."$s"coord."$t".uniq.bed -b /scratch/jw5478/FalconProject/Projects/RefGenome8/Repeat-SV/"$s"/RepeatBeds/"$s"_16KBph2.diploid.fasta.rep.unknown.bed | awk '{Size=$3 - $2}Size>=50{print $0}' > /scratch/jw5478/FalconProject/Projects/RefGenome8/Repeat-SV/SV/KestrelAlign/"$s"/Rep-SVBeds/"$s"_Kestrel100KBhap."$s"coord."$t"-unknown50.bed &
wait
done
done
================================================
#Script to submit script "RepSVannotate.bash", to annotate large structural variants and their intersections with repeats
cd /scratch/jw5478/FalconProject/Projects/RefGenome8/Scripts/RepSVs/Submissions
dos2unix /scratch/jw5478/FalconProject/Projects/RefGenome8/Scripts/RepSVs/RepSVannotate.bash
chmod +x /scratch/jw5478/FalconProject/Projects/RefGenome8/Scripts/RepSVs/RepSVannotate.bash
sbatch /scratch/jw5478/FalconProject/Projects/RefGenome8/Scripts/RepSVs/RepSVannotate.bash
~~~~~~~~~~~~~~~~~~~~~~~~~~~~~~~~~~~~~~~~~~~~~~~~
#Retrieving Summary of Unique Structural Variants
srun --pty -n 8 /bin/bash
rm -r /scratch/jw5478/FalconProject/Projects/RefGenome8/Repeat-SV/Summary
mkdir /scratch/jw5478/FalconProject/Projects/RefGenome8/Repeat-SV/Summary
echo -e "Sample\tDEL_COUNT\tINS_COUNT\tINV_COUNT\tSegDEL_COUNT\tSegDUP_COUNT\tDEL_BP\tINS_BP\tINV_BP\tSegDEL_BP\tSegDUP_BP" > /scratch/jw5478/FalconProject/Projects/RefGenome8/Repeat-SV/Summary/strVariantSummary.txt

function summarize_SV {
Sample=$s
DEL_COUNT=`wc /scratch/jw5478/FalconProject/Projects/RefGenome8/Repeat-SV/SV/KestrelAlign/"$s"/Variants/Uniques/"$s"-v-Kestrel100KBhap.SV.kestCoord.deletion50.uniq.bed | awk '{print $1}'` >> /scratch/jw5478/FalconProject/Projects/RefGenome8/Repeat-SV/Summary/strVariantSummary.txt
INS_COUNT=`wc /scratch/jw5478/FalconProject/Projects/RefGenome8/Repeat-SV/SV/KestrelAlign/"$s"/Variants/Uniques/"$s"-v-Kestrel100KBhap.SV."$s"coord.insertion50.uniq.bed | awk '{print $1}'` >> /scratch/jw5478/FalconProject/Projects/RefGenome8/Repeat-SV/Summary/strVariantSummary.txt
INV_COUNT=`wc /scratch/jw5478/FalconProject/Projects/RefGenome8/Repeat-SV/SV/KestrelAlign/"$s"/Variants/Uniques/"$s"-v-Kestrel100KBhap.SV."$s"coord.inversion.uniq.bed | awk '{print $1}'` >> /scratch/jw5478/FalconProject/Projects/RefGenome8/Repeat-SV/Summary/strVariantSummary.txt
SegDEL_COUNT=`wc /scratch/jw5478/FalconProject/Projects/RefGenome8/Repeat-SV/SV/KestrelAlign/"$s"/Variants/Uniques/"$s"-v-Kestrel100KBhap.SV.kestCoord.seg_deletion.uniq.bed | awk '{print $1}'` >> /scratch/jw5478/FalconProject/Projects/RefGenome8/Repeat-SV/Summary/strVariantSummary.txt
SegDUP_COUNT=`wc /scratch/jw5478/FalconProject/Projects/RefGenome8/Repeat-SV/SV/KestrelAlign/"$s"/Variants/Uniques/"$s"-v-Kestrel100KBhap.SV."$s"coord.seg_duplication.uniq.bed | awk '{print $1}'` >> /scratch/jw5478/FalconProject/Projects/RefGenome8/Repeat-SV/Summary/strVariantSummary.txt

DEL_BP=`awk 'BEGIN{basepairs=0}{size=$3-$2}{basepairs=basepairs+size}END{print basepairs}' /scratch/jw5478/FalconProject/Projects/RefGenome8/Repeat-SV/SV/KestrelAlign/"$s"/Variants/Uniques/"$s"-v-Kestrel100KBhap.SV.kestCoord.deletion50.uniq.bed`
INS_BP=`awk 'BEGIN{basepairs=0}{size=$3-$2}{basepairs=basepairs+size}END{print basepairs}' /scratch/jw5478/FalconProject/Projects/RefGenome8/Repeat-SV/SV/KestrelAlign/"$s"/Variants/Uniques/"$s"-v-Kestrel100KBhap.SV."$s"coord.insertion50.uniq.bed`
INV_BP=`awk 'BEGIN{basepairs=0}{size=$3-$2}{basepairs=basepairs+size}END{print basepairs}' /scratch/jw5478/FalconProject/Projects/RefGenome8/Repeat-SV/SV/KestrelAlign/"$s"/Variants/Uniques/"$s"-v-Kestrel100KBhap.SV."$s"coord.inversion.uniq.bed`
SegDEL_BP=`awk 'BEGIN{basepairs=0}{size=$3-$2}{basepairs=basepairs+size}END{print basepairs}' /scratch/jw5478/FalconProject/Projects/RefGenome8/Repeat-SV/SV/KestrelAlign/"$s"/Variants/Uniques/"$s"-v-Kestrel100KBhap.SV.kestCoord.seg_deletion.uniq.bed`
SegDUP_BP=`awk 'BEGIN{basepairs=0}{size=$3-$2}{basepairs=basepairs+size}END{print basepairs}' /scratch/jw5478/FalconProject/Projects/RefGenome8/Repeat-SV/SV/KestrelAlign/"$s"/Variants/Uniques/"$s"-v-Kestrel100KBhap.SV."$s"coord.seg_duplication.uniq.bed`

echo -e "$Sample\t$DEL_COUNT\t$INS_COUNT\t$INV_COUNT\t$SegDEL_COUNT\t$SegDUP_COUNT\t$DEL_BP\t$INS_BP\t$INV_BP\t$SegDEL_BP\t$SegDUP_BP" >> /scratch/jw5478/FalconProject/Projects/RefGenome8/Repeat-SV/Summary/strVariantSummary.txt
}

for s in A D B FpBSx77 C E F Kestrel
do
summarize_SV &
done
wait
~~~~~~~~~~~~~~~~~~~~~~~~~~~~~~~~~~~~~~~~~~~~~~~~
#Script to examine polymorphic varition in repeats that overlap structural varaints
nano /scratch/jw5478/FalconProject/Projects/RefGenome8/Scripts/RepSVs/PairRepSVannotate.bash
================================================
s=$1
c=$2

rm -r /scratch/jw5478/FalconProject/Projects/RefGenome8/Repeat-SV/Intersect/Rep-SVBeds/"$s"-v-"$c"
mkdir /scratch/jw5478/FalconProject/Projects/RefGenome8/Repeat-SV/Intersect/Rep-SVBeds/"$s"-v-"$c"
mkdir /scratch/jw5478/FalconProject/Projects/RefGenome8/Repeat-SV/Intersect/Rep-SVBeds/"$s"-v-"$c"/"$s"
mkdir /scratch/jw5478/FalconProject/Projects/RefGenome8/Repeat-SV/Intersect/Rep-SVBeds/"$s"-v-"$c"/"$c"
mkdir /scratch/jw5478/FalconProject/Projects/RefGenome8/Repeat-SV/Intersect/GenomeBeds/"$s"-v-"$c"/
mkdir /scratch/jw5478/FalconProject/Projects/RefGenome8/Repeat-SV/Intersect/GenomeBeds/"$s"-v-"$c"/"$s"/
mkdir /scratch/jw5478/FalconProject/Projects/RefGenome8/Repeat-SV/Intersect/GenomeBeds/"$s"-v-"$c"/"$c"/

for t in deletion50 insertion50 inversion seg_deletion seg_duplication
do
bedtools intersect -a /scratch/jw5478/FalconProject/Projects/RefGenome8/Repeat-SV/SV/KestrelAlign/"$s"/Variants/"$s"-v-Kestrel100KBhap.SV.kestCoord."$t".bed -b /scratch/jw5478/FalconProject/Projects/RefGenome8/Repeat-SV/SV/KestrelAlign/"$c"/Variants/"$c"-v-Kestrel100KBhap.SV.kestCoord."$t".bed > /scratch/jw5478/FalconProject/Projects/RefGenome8/Repeat-SV/Intersect/GenomeBeds/"$s"-v-"$c"/"$s"-v-"$c"_Kestrel100KBhap.kestCoord."$t".bed

KEST_COORDS=`cat /scratch/jw5478/FalconProject/Projects/RefGenome8/Repeat-SV/Intersect/GenomeBeds/"$s"-v-"$c"/"$s"-v-"$c"_Kestrel100KBhap.kestCoord."$t".bed | perl -pe 's#\t#__#g'`
rm /scratch/jw5478/FalconProject/Projects/RefGenome8/Repeat-SV/Intersect/GenomeBeds/"$s"-v-"$c"/"$s"/"$s"-v-"$c"_Kestrel100KBhap."$s"-coords."$t".bed
rm /scratch/jw5478/FalconProject/Projects/RefGenome8/Repeat-SV/Intersect/GenomeBeds/"$s"-v-"$c"/"$c"/"$s"-v-"$c"_Kestrel100KBhap."$c"-coords."$t".bed
for p in $KEST_COORDS
do
KEST_SCAFF=`echo $p | perl -pe 's#__#\t#g' | awk '{print $1}'`
KEST_POS1=`echo $p | perl -pe 's#__#\t#g' | awk '{print $2}'`
KEST_POS2=`echo $p | perl -pe 's#__#\t#g' | awk '{print $3}'`
grep -P "^[0-9]+" /scratch/jw5478/FalconProject/Projects/RefGenome8/NucVar/Comparative/Kestrel_Alignments/MUMmerOutputs/"$s"-v-Kestrel100KBhap.coords | awk '$15~/_1/{print $0}' | awk -v kest_scaff=$KEST_SCAFF -v kest_pos1=$KEST_POS1 -v kest_pos2=$KEST_POS2 'BEGIN{OFS=FS="\t"}$14==kest_scaff && $2<=kest_pos1{QScaff=$15; QPos1=$4; next}$14==kest_scaff && $1>=kest_pos2 && $15==QScaff{QPos2=$3}$14==kest_scaff && $1>=kest_pos2 && $15!=QScaff{exit}QPos1<QPos2 && QPos1!="" && QPos2!=""{print QScaff OFS QPos1 OFS QPos2; exit}QPos1>QPos2 && QPos1!="" && QPos2!=""{print QScaff OFS QPos2 OFS QPos1; exit}' >> /scratch/jw5478/FalconProject/Projects/RefGenome8/Repeat-SV/Intersect/GenomeBeds/"$s"-v-"$c"/"$s"/"$s"-v-"$c"_Kestrel100KBhap."$s"-coords."$t".bed
grep -P "^[0-9]+" /scratch/jw5478/FalconProject/Projects/RefGenome8/NucVar/Comparative/Kestrel_Alignments/MUMmerOutputs/"$s"-v-Kestrel100KBhap.coords | awk '$15~/_2/{print $0}' | awk -v kest_scaff=$KEST_SCAFF -v kest_pos1=$KEST_POS1 -v kest_pos2=$KEST_POS2 'BEGIN{OFS=FS="\t"}$14==kest_scaff && $2<=kest_pos1{QScaff=$15; QPos1=$4; next}$14==kest_scaff && $1>=kest_pos2 && $15==QScaff{QPos2=$3}$14==kest_scaff && $1>=kest_pos2 && $15!=QScaff{exit}QPos1<QPos2 && QPos1!="" && QPos2!=""{print QScaff OFS QPos1 OFS QPos2; exit}QPos1>QPos2 && QPos1!="" && QPos2!=""{print QScaff OFS QPos2 OFS QPos1; exit}' >> /scratch/jw5478/FalconProject/Projects/RefGenome8/Repeat-SV/Intersect/GenomeBeds/"$s"-v-"$c"/"$s"/"$s"-v-"$c"_Kestrel100KBhap."$s"-coords."$t".bed

grep -P "^[0-9]+" /scratch/jw5478/FalconProject/Projects/RefGenome8/NucVar/Comparative/Kestrel_Alignments/MUMmerOutputs/"$c"-v-Kestrel100KBhap.coords | awk '$15~/_1/{print $0}' | awk -v kest_scaff=$KEST_SCAFF -v kest_pos1=$KEST_POS1 -v kest_pos2=$KEST_POS2 'BEGIN{OFS=FS="\t"}$14==kest_scaff && $2<=kest_pos1{QScaff=$15; QPos1=$4; next}$14==kest_scaff && $1>=kest_pos2 && $15==QScaff{QPos2=$3}$14==kest_scaff && $1>=kest_pos2 && $15!=QScaff{exit}QPos1<QPos2 && QPos1!="" && QPos2!=""{print QScaff OFS QPos1 OFS QPos2; exit}QPos1>QPos2 && QPos1!="" && QPos2!=""{print QScaff OFS QPos2 OFS QPos1; exit}' >> /scratch/jw5478/FalconProject/Projects/RefGenome8/Repeat-SV/Intersect/GenomeBeds/"$s"-v-"$c"/"$c"/"$s"-v-"$c"_Kestrel100KBhap."$c"-coords."$t".bed
grep -P "^[0-9]+" /scratch/jw5478/FalconProject/Projects/RefGenome8/NucVar/Comparative/Kestrel_Alignments/MUMmerOutputs/"$c"-v-Kestrel100KBhap.coords | awk '$15~/_2/{print $0}' | awk -v kest_scaff=$KEST_SCAFF -v kest_pos1=$KEST_POS1 -v kest_pos2=$KEST_POS2 'BEGIN{OFS=FS="\t"}$14==kest_scaff && $2<=kest_pos1{QScaff=$15; QPos1=$4; next}$14==kest_scaff && $1>=kest_pos2 && $15==QScaff{QPos2=$3}$14==kest_scaff && $1>=kest_pos2 && $15!=QScaff{exit}QPos1<QPos2 && QPos1!="" && QPos2!=""{print QScaff OFS QPos1 OFS QPos2; exit}QPos1>QPos2 && QPos1!="" && QPos2!=""{print QScaff OFS QPos2 OFS QPos1; exit}' >> /scratch/jw5478/FalconProject/Projects/RefGenome8/Repeat-SV/Intersect/GenomeBeds/"$s"-v-"$c"/"$c"/"$s"-v-"$c"_Kestrel100KBhap."$c"-coords."$t".bed
done

bedtools subtract -F 1 -f 0.5 -a /scratch/jw5478/FalconProject/Projects/RefGenome8/Repeat-SV/Intersect/GenomeBeds/"$s"-v-"$c"/"$s"/"$s"-v-"$c"_Kestrel100KBhap."$s"-coords."$t".bed -b /scratch/jw5478/FalconProject/Projects/RefGenome8/Repeat-SV/"$s"/RepeatBeds/"$s"_16KBph2.diploid.fasta.rep.bed | awk '{Size=$3 - $2}Size>=50{print $0}' > /scratch/jw5478/FalconProject/Projects/RefGenome8/Repeat-SV/Intersect/Rep-SVBeds/"$s"-v-"$c"/"$s"-v-"$c"_Kestrel100KBhap."$s"coord."$t"-rep50.bed
bedtools subtract -F 1 -f 0.5 -a /scratch/jw5478/FalconProject/Projects/RefGenome8/Repeat-SV/Intersect/GenomeBeds/"$s"-v-"$c"/"$s"/"$s"-v-"$c"_Kestrel100KBhap."$s"-coords."$t".bed -b /scratch/jw5478/FalconProject/Projects/RefGenome8/Repeat-SV/"$s"/RepeatBeds/"$s"_16KBph2.diploid.fasta.rep.simp.bed | awk '{Size=$3 - $2}Size>=50{print $0}' > /scratch/jw5478/FalconProject/Projects/RefGenome8/Repeat-SV/Intersect/Rep-SVBeds/"$s"-v-"$c"/"$s"-v-"$c"_Kestrel100KBhap."$s"coord."$t"-simp50.bed
bedtools subtract -F 1 -f 0.5 -a /scratch/jw5478/FalconProject/Projects/RefGenome8/Repeat-SV/Intersect/GenomeBeds/"$s"-v-"$c"/"$s"/"$s"-v-"$c"_Kestrel100KBhap."$s"-coords."$t".bed -b /scratch/jw5478/FalconProject/Projects/RefGenome8/Repeat-SV/"$s"/RepeatBeds/"$s"_16KBph2.diploid.fasta.rep.DNA.bed | awk '{Size=$3 - $2}Size>=50{print $0}' > /scratch/jw5478/FalconProject/Projects/RefGenome8/Repeat-SV/Intersect/Rep-SVBeds/"$s"-v-"$c"/"$s"-v-"$c"_Kestrel100KBhap."$s"coord."$t"-DNA50.bed
bedtools subtract -F 1 -f 0.5 -a /scratch/jw5478/FalconProject/Projects/RefGenome8/Repeat-SV/Intersect/GenomeBeds/"$s"-v-"$c"/"$s"/"$s"-v-"$c"_Kestrel100KBhap."$s"-coords."$t".bed -b /scratch/jw5478/FalconProject/Projects/RefGenome8/Repeat-SV/"$s"/RepeatBeds/"$s"_16KBph2.diploid.fasta.rep.LTR.bed | awk '{Size=$3 - $2}Size>=50{print $0}' > /scratch/jw5478/FalconProject/Projects/RefGenome8/Repeat-SV/Intersect/Rep-SVBeds/"$s"-v-"$c"/"$s"-v-"$c"_Kestrel100KBhap."$s"coord."$t"-LTR50.bed
bedtools subtract -F 1 -f 0.5 -a /scratch/jw5478/FalconProject/Projects/RefGenome8/Repeat-SV/Intersect/GenomeBeds/"$s"-v-"$c"/"$s"/"$s"-v-"$c"_Kestrel100KBhap."$s"-coords."$t".bed -b /scratch/jw5478/FalconProject/Projects/RefGenome8/Repeat-SV/"$s"/RepeatBeds/"$s"_16KBph2.diploid.fasta.rep.LINE.bed | awk '{Size=$3 - $2}Size>=50{print $0}' > /scratch/jw5478/FalconProject/Projects/RefGenome8/Repeat-SV/Intersect/Rep-SVBeds/"$s"-v-"$c"/"$s"-v-"$c"_Kestrel100KBhap."$s"coord."$t"-LINE50.bed
bedtools subtract -F 1 -f 0.5 -a /scratch/jw5478/FalconProject/Projects/RefGenome8/Repeat-SV/Intersect/GenomeBeds/"$s"-v-"$c"/"$s"/"$s"-v-"$c"_Kestrel100KBhap."$s"-coords."$t".bed -b /scratch/jw5478/FalconProject/Projects/RefGenome8/Repeat-SV/"$s"/RepeatBeds/"$s"_16KBph2.diploid.fasta.rep.SINE.bed | awk '{Size=$3 - $2}Size>=50{print $0}' > /scratch/jw5478/FalconProject/Projects/RefGenome8/Repeat-SV/Intersect/Rep-SVBeds/"$s"-v-"$c"/"$s"-v-"$c"_Kestrel100KBhap."$s"coord."$t"-SINE50.bed
bedtools subtract -F 1 -f 0.5 -a /scratch/jw5478/FalconProject/Projects/RefGenome8/Repeat-SV/Intersect/GenomeBeds/"$s"-v-"$c"/"$s"/"$s"-v-"$c"_Kestrel100KBhap."$s"-coords."$t".bed -b /scratch/jw5478/FalconProject/Projects/RefGenome8/Repeat-SV/"$s"/RepeatBeds/"$s"_16KBph2.diploid.fasta.rep.unknown.bed | awk '{Size=$3 - $2}Size>=50{print $0}' > /scratch/jw5478/FalconProject/Projects/RefGenome8/Repeat-SV/Intersect/Rep-SVBeds/"$s"-v-"$c"/"$s"-v-"$c"_Kestrel100KBhap."$s"coord."$t"-unknown50.bed

bedtools subtract -F 1 -f 0.5 -a /scratch/jw5478/FalconProject/Projects/RefGenome8/Repeat-SV/Intersect/GenomeBeds/"$s"-v-"$c"/"$c"/"$s"-v-"$c"_Kestrel100KBhap."$c"-coords."$t".bed -b /scratch/jw5478/FalconProject/Projects/RefGenome8/Repeat-SV/"$c"/RepeatBeds/"$c"_16KBph2.diploid.fasta.rep.bed | awk '{Size=$3 - $2}Size>=50{print $0}' > /scratch/jw5478/FalconProject/Projects/RefGenome8/Repeat-SV/Intersect/Rep-SVBeds/"$s"-v-"$c"/"$s"-v-"$c"_Kestrel100KBhap."$c"coord."$t"-rep50.bed
bedtools subtract -F 1 -f 0.5 -a /scratch/jw5478/FalconProject/Projects/RefGenome8/Repeat-SV/Intersect/GenomeBeds/"$s"-v-"$c"/"$c"/"$s"-v-"$c"_Kestrel100KBhap."$c"-coords."$t".bed -b /scratch/jw5478/FalconProject/Projects/RefGenome8/Repeat-SV/"$c"/RepeatBeds/"$c"_16KBph2.diploid.fasta.rep.simp.bed | awk '{Size=$3 - $2}Size>=50{print $0}' > /scratch/jw5478/FalconProject/Projects/RefGenome8/Repeat-SV/Intersect/Rep-SVBeds/"$s"-v-"$c"/"$s"-v-"$c"_Kestrel100KBhap."$c"coord."$t"-simp50.bed
bedtools subtract -F 1 -f 0.5 -a /scratch/jw5478/FalconProject/Projects/RefGenome8/Repeat-SV/Intersect/GenomeBeds/"$s"-v-"$c"/"$c"/"$s"-v-"$c"_Kestrel100KBhap."$c"-coords."$t".bed -b /scratch/jw5478/FalconProject/Projects/RefGenome8/Repeat-SV/"$c"/RepeatBeds/"$c"_16KBph2.diploid.fasta.rep.DNA.bed | awk '{Size=$3 - $2}Size>=50{print $0}' > /scratch/jw5478/FalconProject/Projects/RefGenome8/Repeat-SV/Intersect/Rep-SVBeds/"$s"-v-"$c"/"$s"-v-"$c"_Kestrel100KBhap."$c"coord."$t"-DNA50.bed
bedtools subtract -F 1 -f 0.5 -a /scratch/jw5478/FalconProject/Projects/RefGenome8/Repeat-SV/Intersect/GenomeBeds/"$s"-v-"$c"/"$c"/"$s"-v-"$c"_Kestrel100KBhap."$c"-coords."$t".bed -b /scratch/jw5478/FalconProject/Projects/RefGenome8/Repeat-SV/"$c"/RepeatBeds/"$c"_16KBph2.diploid.fasta.rep.LTR.bed | awk '{Size=$3 - $2}Size>=50{print $0}' > /scratch/jw5478/FalconProject/Projects/RefGenome8/Repeat-SV/Intersect/Rep-SVBeds/"$s"-v-"$c"/"$s"-v-"$c"_Kestrel100KBhap."$c"coord."$t"-LTR50.bed
bedtools subtract -F 1 -f 0.5 -a /scratch/jw5478/FalconProject/Projects/RefGenome8/Repeat-SV/Intersect/GenomeBeds/"$s"-v-"$c"/"$c"/"$s"-v-"$c"_Kestrel100KBhap."$c"-coords."$t".bed -b /scratch/jw5478/FalconProject/Projects/RefGenome8/Repeat-SV/"$c"/RepeatBeds/"$c"_16KBph2.diploid.fasta.rep.LINE.bed | awk '{Size=$3 - $2}Size>=50{print $0}' > /scratch/jw5478/FalconProject/Projects/RefGenome8/Repeat-SV/Intersect/Rep-SVBeds/"$s"-v-"$c"/"$s"-v-"$c"_Kestrel100KBhap."$c"coord."$t"-LINE50.bed
bedtools subtract -F 1 -f 0.5 -a /scratch/jw5478/FalconProject/Projects/RefGenome8/Repeat-SV/Intersect/GenomeBeds/"$s"-v-"$c"/"$c"/"$s"-v-"$c"_Kestrel100KBhap."$c"-coords."$t".bed -b /scratch/jw5478/FalconProject/Projects/RefGenome8/Repeat-SV/"$c"/RepeatBeds/"$c"_16KBph2.diploid.fasta.rep.SINE.bed | awk '{Size=$3 - $2}Size>=50{print $0}' > /scratch/jw5478/FalconProject/Projects/RefGenome8/Repeat-SV/Intersect/Rep-SVBeds/"$s"-v-"$c"/"$s"-v-"$c"_Kestrel100KBhap."$c"coord."$t"-SINE50.bed
bedtools subtract -F 1 -f 0.5 -a /scratch/jw5478/FalconProject/Projects/RefGenome8/Repeat-SV/Intersect/GenomeBeds/"$s"-v-"$c"/"$c"/"$s"-v-"$c"_Kestrel100KBhap."$c"-coords."$t".bed -b /scratch/jw5478/FalconProject/Projects/RefGenome8/Repeat-SV/"$c"/RepeatBeds/"$c"_16KBph2.diploid.fasta.rep.unknown.bed | awk '{Size=$3 - $2}Size>=50{print $0}' > /scratch/jw5478/FalconProject/Projects/RefGenome8/Repeat-SV/Intersect/Rep-SVBeds/"$s"-v-"$c"/"$s"-v-"$c"_Kestrel100KBhap."$c"coord."$t"-unknown50.bed
done
================================================
#Script to write and submit parrallel job array to examine polymorphic varition in repeats that overlap structural varaints
module purge
module load perl
module load gencore/1
module load gencore_variant_detection/1.0
cd /scratch/jw5478/FalconProject/Projects/RefGenome8/Scripts/RepSVs/Submissions/

COMPARATIVE=`echo D B FpBSx77 C E F Kestrel`
rm /scratch/jw5478/FalconProject/Projects/RefGenome8/Scripts/RepSVs/Submissions/PairRepSVannotate.array*
for s in A D B FpBSx77 C E F Kestrel
do
for c in $COMPARATIVE
do
echo "/scratch/jw5478/FalconProject/Projects/RefGenome8/Scripts/RepSVs/PairRepSVannotate.bash $s $c" >> /scratch/jw5478/FalconProject/Projects/RefGenome8/Scripts/RepSVs/Submissions/PairRepSVannotate.array
done
COMPARATIVE=`echo $COMPARATIVE | perl -pe "s#[a-zA-Z0-9]+\s*##"`
done
chmod +x /scratch/jw5478/FalconProject/Projects/RefGenome8/Scripts/RepSVs/PairRepSVannotate.bash
slurm_parallel_ja_submit.sh -C avx2 -t 168:00:00 -p serial -N 1 /scratch/jw5478/FalconProject/Projects/RefGenome8/Scripts/RepSVs/Submissions/PairRepSVannotate.array
~~~~~~~~~~~~~~~~~~~~~~~~~~~~~~~~~~~~~~~~~~~~~~~~
#Script to extract ORFs from annotated Repeats
nano /scratch/jw5478/FalconProject/Projects/RefGenome8/Scripts/Repeats/UltRepeat_ORF.bash
================================================
#!/bin/bash
#SBATCH --time=168:00:00
#SBATCH --mem=60GB
#SBATCH -p serial
# Set number of nodes to run
# Set number of tasks to run
#SBATCH --ntasks=14
# Set number of cores per task (default is 1)
#SBATCH --cpus-per-task=1
# Output and error files
#SBATCH -o job.%J.out

module purge
module load perl
module load gencore/1
module load gencore_variant_detection/1.0
module load jdk

rm -r /scratch/jw5478/FalconProject/Projects/RefGenome8/Repeats/16KBph2Diploid/RepeatMasker/Ultimate/Active
mkdir /scratch/jw5478/FalconProject/Projects/RefGenome8/Repeats/16KBph2Diploid/RepeatMasker/Ultimate/Active
mkdir /scratch/jw5478/FalconProject/Projects/RefGenome8/Repeats/16KBph2Diploid/RepeatMasker/Ultimate/Active/Genomes
mkdir /scratch/jw5478/FalconProject/Projects/RefGenome8/Repeats/16KBph2Diploid/RepeatMasker/Ultimate/Active/AnnotateBeds
mkdir /scratch/jw5478/FalconProject/Projects/RefGenome8/Repeats/16KBph2Diploid/RepeatMasker/Ultimate/Active/AnnotateSeqs
mkdir /scratch/jw5478/FalconProject/Projects/RefGenome8/Repeats/16KBph2Diploid/RepeatMasker/Ultimate/Active/ORFs

function repeat_seqs {
REPEAT_POSITIONS=`cat /scratch/jw5478/FalconProject/Projects/RefGenome8/Repeats/16KBph2Diploid/RepeatMasker/Ultimate/Active/AnnotateBeds/"$s"_16KBph2.diploid.fasta.all_rep.bed | perl -pe 's#\b\s+\b#__#g'`
for p in $REPEAT_POSITIONS
do
REF_SCAFFOLD=`echo $p | perl -pe 's#__#\t#g' | awk '{print $1}'`
REF_POS1=`echo $p | perl -pe 's#__#\t#g' | awk '{print $2}'`
REF_POS2=`echo $p | perl -pe 's#__#\t#g' | awk '{print $3}'`
NAME=`echo $p | perl -pe 's#__#\t#g' | awk '{print $4}'`
samtools faidx /scratch/jw5478/FalconProject/Projects/RefGenome8/Repeats/16KBph2Diploid/RepeatMasker/Ultimate/Active/Genomes/"$s"_16KBph2.diploid.fasta $REF_SCAFFOLD:$REF_POS1-$REF_POS2 | perl -pe "s%(>.*)%\1#$NAME%" >> /scratch/jw5478/FalconProject/Projects/RefGenome8/Repeats/16KBph2Diploid/RepeatMasker/Ultimate/Active/AnnotateSeqs/"$s"_16KBph2.diploid.fasta.all_rep.fasta
done
}

for s in A B C D E F FpBSx77 Kestrel
do
cp /scratch/jw5478/FalconProject/Projects/RefGenome8/SuperNovaOut/16KBph2/DiploidGenomes/"$s"_16KBph2.diploid.fasta /scratch/jw5478/FalconProject/Projects/RefGenome8/Repeats/16KBph2Diploid/RepeatMasker/Ultimate/Active/Genomes/"$s"_16KBph2.diploid.fasta &
done
wait

for s in A B C D E F FpBSx77 Kestrel
do
samtools faidx /scratch/jw5478/FalconProject/Projects/RefGenome8/Repeats/16KBph2Diploid/RepeatMasker/Ultimate/Active/Genomes/"$s"_16KBph2.diploid.fasta &
done
wait

for s in A B C D E F FpBSx77 Kestrel
do
grep -P "[_0-9+C]+" /scratch/jw5478/FalconProject/Projects/RefGenome8/Repeats/16KBph2Diploid/RepeatMasker/Ultimate/Annotations/"$s"_16KBph2.diploid.fasta.out | awk 'BEGIN{OFS="\t"}{print $5 OFS $6 OFS $7 OFS $11}' > /scratch/jw5478/FalconProject/Projects/RefGenome8/Repeats/16KBph2Diploid/RepeatMasker/Ultimate/Active/AnnotateBeds/"$s"_16KBph2.diploid.fasta.all_rep.bed &
done
wait

for s in A B C D E F FpBSx77 Kestrel
do
repeat_seqs &
done
wait

for s in A B C D E F FpBSx77 Kestrel
do
/home/jw5478/Executables/Programs/EMBOSS-6.6.0/bin/getorf -sequence /scratch/jw5478/FalconProject/Projects/RefGenome8/Repeats/16KBph2Diploid/RepeatMasker/Ultimate/Active/AnnotateSeqs/"$s"_16KBph2.diploid.fasta.all_rep.fasta -find 3 -outseq /scratch/jw5478/FalconProject/Projects/RefGenome8/Repeats/16KBph2Diploid/RepeatMasker/Ultimate/Active/ORFs/"$s"_16KBph2.diploid.fasta.all_rep.ORF.fasta &
done
================================================
#Script to submit script "UltRepeat_ORF.bash", to extract ORFs from annotated Repeats
chmod +x /scratch/jw5478/FalconProject/Projects/RefGenome8/Scripts/Repeats/UltRepeat_ORF.bash
cd /scratch/jw5478/FalconProject/Projects/RefGenome8/Scripts/Submissions/Repeats
sbatch /scratch/jw5478/FalconProject/Projects/RefGenome8/Scripts/Repeats/UltRepeat_ORF.bash
~~~~~~~~~~~~~~~~~~~~~~~~~~~~~~~~~~~~~~~~~~~~~~~~
#Script to search for full length ORFs among ORFs extracted from annotated repeats
nano /scratch/jw5478/FalconProject/Projects/RefGenome8/Scripts/Repeats/UltRepeat_ActiveORF.bash
================================================
#!/bin/bash
#SBATCH --time=168:00:00
#SBATCH --mem=118GB
#SBATCH -p serial
# Set number of nodes to run
# Set number of tasks to run
#SBATCH --ntasks=28
# Set number of cores per task (default is 1)
#SBATCH --cpus-per-task=1
# Output and error files
#SBATCH -o job.%J.out

module purge
module load perl
module load gcc

for r in LINE LTR DNA
do
/home/jw5478/Executables/Programs/Mafft/mafft-linsi --nuc --reorder --thread 28 --quiet --maxiterate 1000 /scratch/jw5478/FalconProject/Projects/RefGenome8/Repeats/16KBph2Diploid/RepeatMasker/Ultimate/Gene_Search/Sequences/"$r"_Sequences.fasta > /scratch/jw5478/FalconProject/Projects/RefGenome8/Repeats/16KBph2Diploid/RepeatMasker/Ultimate/Gene_Search/Alignments/"$r"_Sequences.linsi.fasta
done

for r in LINE LTR DNA
do
/home/jw5478/Executables/Programs/HMMER/bin/hmmbuild --cpu 28 /scratch/jw5478/FalconProject/Projects/RefGenome8/Repeats/16KBph2Diploid/RepeatMasker/Ultimate/Gene_Search/Alignments/"$r"_Sequences.linsi.hmm /scratch/jw5478/FalconProject/Projects/RefGenome8/Repeats/16KBph2Diploid/RepeatMasker/Ultimate/Gene_Search/Alignments/"$r"_Sequences.linsi.fasta
done

for s in A B C D E F FpBSx77 Kestrel
do
for r in LINE LTR DNA
do
TARGET_SIZE=`echo $r | perl -pe 's#LINE#2000#' | perl -pe 's#LTR#2200#' | perl -pe 's#DNA#1200#'`
/home/jw5478/Executables/Programs/HMMER/bin/nhmmer --cpu 28 -A /scratch/jw5478/FalconProject/Projects/RefGenome8/Repeats/16KBph2Diploid/RepeatMasker/Ultimate/Gene_Search/ExtractedSequences/"$s"_extracted"$r".stk -E 0.000001 --incE 0.000001 /scratch/jw5478/FalconProject/Projects/RefGenome8/Repeats/16KBph2Diploid/RepeatMasker/Ultimate/Gene_Search/Alignments/"$r"_Sequences.linsi.hmm /scratch/jw5478/FalconProject/Projects/RefGenome8/Repeats/16KBph2Diploid/RepeatMasker/Ultimate/Active/ORFs/"$s"_16KBph2.diploid.fasta.all_rep.ORF.fasta
/home/jw5478/Executables/Programs/HMMER/bin/esl-reformat fasta /scratch/jw5478/FalconProject/Projects/RefGenome8/Repeats/16KBph2Diploid/RepeatMasker/Ultimate/Gene_Search/ExtractedSequences/"$s"_extracted"$r".stk | awk 'NR==1{print $0; next}/^>/{print "\n"$0;next}!/^>/{ printf($0)}' > /scratch/jw5478/FalconProject/Projects/RefGenome8/Repeats/16KBph2Diploid/RepeatMasker/Ultimate/Gene_Search/ExtractedSequences/"$s"_extracted"$r".fasta
awk -v target_size=$TARGET_SIZE '/>/{TE_Name=$0; next}!/>/{ORF_SIZE=length($0)}ORF_SIZE>=target_size{print TE_Name";""length""="ORF_SIZE; print $0}' /scratch/jw5478/FalconProject/Projects/RefGenome8/Repeats/16KBph2Diploid/RepeatMasker/Ultimate/Gene_Search/ExtractedSequences/"$s"_extracted"$r".fasta > /scratch/jw5478/FalconProject/Projects/RefGenome8/Repeats/16KBph2Diploid/RepeatMasker/Ultimate/Gene_Search/CandidateActiveORF/"$s"_candidate"$r".fasta
/home/jw5478/Executables/Programs/USEARCH/usearch11.0.667_i86linux32 -search_local /scratch/jw5478/FalconProject/Projects/RefGenome8/Repeats/16KBph2Diploid/RepeatMasker/Ultimate/Gene_Search/ExtractedSequences/"$s"_extracted"$r".fasta -id -0.75 -strand both -target_cov 0.9 -threads 28 -db /scratch/jw5478/FalconProject/Projects/RefGenome8/Repeats/16KBph2Diploid/RepeatMasker/Ultimate/Gene_Search/Sequences/"$r"_Sequences.fasta -matched  /scratch/jw5478/FalconProject/Projects/RefGenome8/Repeats/16KBph2Diploid/RepeatMasker/Ultimate/Gene_Search/AnnotatedActiveORF/"$s"_annotated"$r".fasta
done
done
================================================
#Script to submit script "UltRepeat_ActiveORF.bash", (and download reference sequences) to search for full length ORFs among ORFs extracted from annotated repeats
module purge
module load perl

rm -r /scratch/jw5478/FalconProject/Projects/RefGenome8/Repeats/16KBph2Diploid/RepeatMasker/Ultimate/Gene_Search
mkdir /scratch/jw5478/FalconProject/Projects/RefGenome8/Repeats/16KBph2Diploid/RepeatMasker/Ultimate/Gene_Search
mkdir /scratch/jw5478/FalconProject/Projects/RefGenome8/Repeats/16KBph2Diploid/RepeatMasker/Ultimate/Gene_Search/Records
mkdir /scratch/jw5478/FalconProject/Projects/RefGenome8/Repeats/16KBph2Diploid/RepeatMasker/Ultimate/Gene_Search/Sequences
mkdir /scratch/jw5478/FalconProject/Projects/RefGenome8/Repeats/16KBph2Diploid/RepeatMasker/Ultimate/Gene_Search/Alignments
mkdir /scratch/jw5478/FalconProject/Projects/RefGenome8/Repeats/16KBph2Diploid/RepeatMasker/Ultimate/Gene_Search/ExtractedSequences
mkdir /scratch/jw5478/FalconProject/Projects/RefGenome8/Repeats/16KBph2Diploid/RepeatMasker/Ultimate/Gene_Search/CandidateActiveORF
mkdir /scratch/jw5478/FalconProject/Projects/RefGenome8/Repeats/16KBph2Diploid/RepeatMasker/Ultimate/Gene_Search/AnnotatedActiveORF

#LINEs
/home/jw5478/Executables/Programs/edirect/esearch -db nucleotide -query '"reverse transcriptase" AND complete[Title] AND (non-LTR[Title] OR LINE[Title] OR "Chicken Repeat 1") AND ("1200"[SLEN] : "8000"[SLEN]) NOT "pseudogene"' > /scratch/jw5478/FalconProject/Projects/RefGenome8/Repeats/16KBph2Diploid/RepeatMasker/Ultimate/Gene_Search/Records/LINE_Records.txt
/home/jw5478/Executables/Programs/edirect/esearch -db nucleotide -query '"reverse transcriptase" AND complete[Title] AND (non-LTR[Title] OR LINE[Title] OR "Chicken Repeat 1") AND ("1200"[SLEN] : "8000"[SLEN]) NOT "pseudogene"'  | /home/jw5478/Executables/Programs/edirect/efetch -db nucleotide -format fasta > /scratch/jw5478/FalconProject/Projects/RefGenome8/Repeats/16KBph2Diploid/RepeatMasker/Ultimate/Gene_Search/Sequences/LINE_Sequences.fasta

#LTRs
/home/jw5478/Executables/Programs/edirect/esearch -db nucleotide -query '"reverse transcriptase" AND "complete"[Title] AND "LTR" NOT non-LTR AND ("1200"[SLEN] : "12000"[SLEN]) NOT "pseudogene"' > /scratch/jw5478/FalconProject/Projects/RefGenome8/Repeats/16KBph2Diploid/RepeatMasker/Ultimate/Gene_Search/Records/LTR_Records.txt
/home/jw5478/Executables/Programs/edirect/esearch -db nucleotide -query '"reverse transcriptase" AND "complete"[Title] AND "LTR" NOT non-LTR AND ("1200"[SLEN] : "12000"[SLEN]) NOT "pseudogene"'  | /home/jw5478/Executables/Programs/edirect/efetch -db nucleotide -format fasta > /scratch/jw5478/FalconProject/Projects/RefGenome8/Repeats/16KBph2Diploid/RepeatMasker/Ultimate/Gene_Search/Sequences/LTR_Sequences.fasta

#DNA
/home/jw5478/Executables/Programs/edirect/esearch -db nucleotide -query '"complete"[Title] AND Transposase AND (Harbinger OR hAT OR MULE) AND ("1200"[SLEN] : "10000"[SLEN]) NOT "pseudogene"' > /scratch/jw5478/FalconProject/Projects/RefGenome8/Repeats/16KBph2Diploid/RepeatMasker/Ultimate/Gene_Search/Records/DNA_Records.txt
/home/jw5478/Executables/Programs/edirect/esearch -db nucleotide -query '"complete"[Title] AND Transposase AND (Harbinger OR hAT OR MULE) AND ("1200"[SLEN] : "10000"[SLEN]) NOT "pseudogene"'  | /home/jw5478/Executables/Programs/edirect/efetch -db nucleotide -format fasta > /scratch/jw5478/FalconProject/Projects/RefGenome8/Repeats/16KBph2Diploid/RepeatMasker/Ultimate/Gene_Search/Sequences/DNA_Sequences.fasta

chmod +x /scratch/jw5478/FalconProject/Projects/RefGenome8/Scripts/Repeats/UltRepeat_ActiveORF.bash
cd /scratch/jw5478/FalconProject/Projects/RefGenome8/Scripts/Submissions/Repeats
sbatch /scratch/jw5478/FalconProject/Projects/RefGenome8/Scripts/Repeats/UltRepeat_ActiveORF.bash
~~~~~~~~~~~~~~~~~~~~~~~~~~~~~~~~~~~~~~~~~~~~~~~~
!!!!!!!!!!!!Gene Annotation Analysis!!!!!!!!!!!!
************************************************
#Indexing Reference Genome
module purge
module load gencore/1
module load gencore_annotation/1.0

for s in A D B FpBSx77 C E F Kestrel
do
rm /scratch/jw5478/FalconProject/Projects/RefGenome8/SuperNovaOut/16KBph2/16KBph2Mod/PH2_100kbRef/Haploid16KBph2Seed/"$s"_16KBph2.haploid.fasta.fai
samtools faidx /scratch/jw5478/FalconProject/Projects/RefGenome8/SuperNovaOut/16KBph2/16KBph2Mod/PH2_100kbRef/Haploid16KBph2Seed/"$s"_16KBph2.haploid.fasta
done
~~~~~~~~~~~~~~~~~~~~~~~~~~~~~~~~~~~~~~~~~~~~~~~~
#Perl sccript to convert fasta to relaxed Phylip format
nano /home/jw5478/Executables/fasta2relaxedPhylip.pl (from Github https://github.com/npchar/Phylogenomic/blob/master/fasta2relaxedPhylip.pl)
================================================
#! /usr/bin/perl
use warnings;
use strict;
use Getopt::Long;

my $usage = "Usage: $0 -f <fasta file> -o <relaxed Phylip file> \n";
$usage .= "            -f   <input fasta file>\n";
$usage .= "            -o   <relaxed Phylip file>\n";
$usage .= "            -h   Displays this help and exit\n\n";

my $fasta;
my $help;
my $outfile;

GetOptions(
           'f=s'	  => \$fasta,
           'o=s'         => \$outfile,
           'h'        => \$help,
          );

if( $help ){
    print $usage;
    exit 0;
}

unless( $fasta && -f $fasta && $outfile ){
    print STDERR $usage;
    exit 1;
}

#########################################################################
### i. Open Fasta
### ii. Store sequence (count lenght and number)
### iii. Return sequence correctly formated (one line per seq)
### 	The header should contain a space chataracter and then number of
###	sequence as well as the length of the alignement

#Change line delimiter :
$/='>' ;

open ( my $IN , "<$fasta" ) or die "Unable to open $fasta !\n " ;

my %Alignements ;
my $biggestSequence = 0 ;
while (my $i = <$IN> ){
	my @words = split "\n", $i ;

	# process header
	my $header = shift @words ;
	$header =~ s/\n//g ;
	$header =~ s/>// ;
	
	# process sequence
	my $seq = join '', @words ;
	$seq =~ s/\n//g ;
	$seq =~ s/>//g ;
	my $length = length $seq ;
	if( $length > $biggestSequence ){ $biggestSequence = $length ; }
	print "$header : $length\n" ;
	
	# store information
	$Alignements{$header}{'Length'} = $length ;
	$Alignements{$header}{'Sequence'} = $seq ;

}

close $IN ;

# Check sequence, determine number of sequence :
my $numberOfSequence = 0 ;
foreach my $i ( keys %Alignements ){
	unless( $Alignements{$i}{'Length'} == $biggestSequence ){ 
		print "$i doesn't have the same length than others ($Alignements{$i}{'Length'}/$biggestSequence)!\n " ; 
		next ;
	}
	$numberOfSequence++ ;
} 

open OUT , ">$outfile" or die "Unable to open $outfile !\n" ;
print OUT " $numberOfSequence $biggestSequence\n" ;
foreach my $i ( keys %Alignements ){
	if( $Alignements{$i}{'Length'} == $biggestSequence ){ print OUT "$i\t$Alignements{$i}{'Sequence'}\n" ;}
}
close OUT ;
  
================================================
chmod +x /home/jw5478/Executables/fasta2relaxedPhylip.pl
~~~~~~~~~~~~~~~~~~~~~~~~~~~~~~~~~~~~~~~~~~~~~~~~
#Script to extract and align CDS from transcriptomes
/scratch/jw5478/FalconProject/Projects/RefGenome8/Scripts/EvolutionaryPressures/AlignCDS.bash
================================================
#!/bin/bash
#SBATCH --time=168:00:00
#SBATCH --mem=118GB
#SBATCH -p serial
# Set number of tasks to run
#SBATCH --ntasks=28
# Set number of cores per task (default is 1)
#SBATCH --cpus-per-task=1
# Output and error files
#SBATCH -o job.%J.out

module purge
module load perl
module load gencore/1
module load gencore_variant_detection/1.0
module load jdk
module load blast/2.3.0

rm -r /scratch/jw5478/FalconProject/Projects/RefGenome8/EvolutionaryPressures
mkdir /scratch/jw5478/FalconProject/Projects/RefGenome8/EvolutionaryPressures
mkdir /scratch/jw5478/FalconProject/Projects/RefGenome8/EvolutionaryPressures/Transcripts
mkdir /scratch/jw5478/FalconProject/Projects/RefGenome8/EvolutionaryPressures/ORF
mkdir /scratch/jw5478/FalconProject/Projects/RefGenome8/EvolutionaryPressures/CDS
mkdir /scratch/jw5478/FalconProject/Projects/RefGenome8/EvolutionaryPressures/CDS/Merged
mkdir /scratch/jw5478/FalconProject/Projects/RefGenome8/EvolutionaryPressures/CDS/Aligned
mkdir /scratch/jw5478/FalconProject/Projects/RefGenome8/EvolutionaryPressures/CDS/Aligned/Modified
mkdir /scratch/jw5478/FalconProject/Projects/RefGenome8/EvolutionaryPressures/CDS/Databases
mkdir /scratch/jw5478/FalconProject/Projects/RefGenome8/EvolutionaryPressures/CDS/BLAST_Outs

for s in A D B FpBSx77 C E F Kestrel
do
/scratch/gencore/.local/easybuild/software/gencore_annotation/1.0/opt/transdecoder/util/cufflinks_gtf_genome_to_cdna_fasta.pl /scratch/jw5478/FalconProject/Projects/RefGenome8/Transciptome-to-GeneAnnotation/Stringtie_GTF/"$s"_stringtie_merge.gtf /scratch/jw5478/FalconProject/Projects/RefGenome8/SuperNovaOut/16KBph2/16KBph2Mod/PH2_100kbRef/Haploid16KBph2Seed/"$s"_16KBph2.haploid.fasta > /scratch/jw5478/FalconProject/Projects/RefGenome8/EvolutionaryPressures/Transcripts/"$s"_TranscriptSeqs.fasta &
/scratch/gencore/.local/easybuild/software/gencore_annotation/1.0/opt/transdecoder/util/cufflinks_gtf_to_alignment_gff3.pl /scratch/jw5478/FalconProject/Projects/RefGenome8/Transciptome-to-GeneAnnotation/Stringtie_GTF/"$s"_stringtie_merge.gtf > /scratch/jw5478/FalconProject/Projects/RefGenome8/EvolutionaryPressures/Transcripts/"$s"_stringtie_merge.gff3 &
done
wait

cd /scratch/jw5478/FalconProject/Projects/RefGenome8/EvolutionaryPressures/ORF
for s in A D B FpBSx77 C E F Kestrel
do
/scratch/gencore/.local/easybuild/software/gencore_annotation/1.0/opt/transdecoder/TransDecoder.LongOrfs -t /scratch/jw5478/FalconProject/Projects/RefGenome8/EvolutionaryPressures/Transcripts/"$s"_TranscriptSeqs.fasta &
done
wait

for s in A D B FpBSx77 C E F Kestrel
do
/scratch/gencore/.local/easybuild/software/gencore_annotation/1.0/opt/transdecoder/util/cdna_alignment_orf_to_genome_orf.pl /scratch/jw5478/FalconProject/Projects/RefGenome8/EvolutionaryPressures/ORF/"$s"_TranscriptSeqs.fasta.transdecoder_dir/longest_orfs.gff3 /scratch/jw5478/FalconProject/Projects/RefGenome8/EvolutionaryPressures/Transcripts/"$s"_stringtie_merge.gff3 /scratch/jw5478/FalconProject/Projects/RefGenome8/EvolutionaryPressures/Transcripts/"$s"_TranscriptSeqs.fasta > /scratch/jw5478/FalconProject/Projects/RefGenome8/EvolutionaryPressures/ORF/"$s"_TranscriptSeqs.fasta.transdecoder.genome.gff3 &
done
wait
rm -r /scratch/jw5478/FalconProject/Projects/RefGenome8/EvolutionaryPressures/Transcripts


cd /scratch/jw5478/FalconProject/Projects/RefGenome8/Scripts/EvolutionaryPressures/Submissions
#Run perl script to extract DNA & protein sequences for each gene for each species
for s in A D B FpBSx77 C E F Kestrel
do
mkdir /scratch/jw5478/FalconProject/Projects/RefGenome8/EvolutionaryPressures/CDS/"$s"
perl /scratch/ieh211/Ptychadena/dnds/paml/process_gff_cds_proteins.pl -g /scratch/jw5478/FalconProject/Projects/RefGenome8/EvolutionaryPressures/ORF/"$s"_TranscriptSeqs.fasta.transdecoder.genome.gff3 -d /scratch/jw5478/FalconProject/Projects/RefGenome8/SuperNovaOut/16KBph2/16KBph2Mod/PH2_100kbRef/Haploid16KBph2Seed/"$s"_16KBph2.haploid.fasta -o /scratch/jw5478/FalconProject/Projects/RefGenome8/EvolutionaryPressures/CDS/"$s" &
done
wait
rm -r /scratch/jw5478/FalconProject/Projects/RefGenome8/EvolutionaryPressures/ORF

for s in A D B FpBSx77 C E F Kestrel
do
rm /scratch/jw5478/FalconProject/Projects/RefGenome8/EvolutionaryPressures/CDS/"$s"/*.prot.fasta &
done
wait

#Rename gene-ids to include species name for all 
GENES=`ls /scratch/jw5478/FalconProject/Projects/RefGenome8/EvolutionaryPressures/CDS/*/ | perl -pe 's#.*\/##' | perl -pe 's#.*-##' | grep ".dna." | sort -k1,1V | uniq`
for s in A D B FpBSx77 C E F Kestrel
do
for i in $GENES
do
N=`echo $i | perl -pe 's#.dna.fasta##' | perl -pe 's#MSTRG##'`
d=`expr $N / 1000`
mkdir -p /scratch/jw5478/FalconProject/Projects/RefGenome8/EvolutionaryPressures/CDS/"$s"/"$d"
mv /scratch/jw5478/FalconProject/Projects/RefGenome8/EvolutionaryPressures/CDS/"$s"/"$i" /scratch/jw5478/FalconProject/Projects/RefGenome8/EvolutionaryPressures/CDS/"$s"/"$d"/"$s"-"$i" &
JOBS=`jobs | wc | awk '{print $1}'`
while [ $JOBS -ge 28 ]
do
sleep 1s
JOBS=`jobs | wc | awk '{print $1}'`
done
done
done
wait

#Rename fasta headers to include species names
for s in A D B FpBSx77 C E F Kestrel
do
for i in $GENES
do
N=`echo $i | perl -pe 's#.dna.fasta##' | perl -pe 's#MSTRG##'`
d=`expr $N / 1000`
sed -i "s#>#>$s\_#" /scratch/jw5478/FalconProject/Projects/RefGenome8/EvolutionaryPressures/CDS/"$s"/"$d"/"$s"-"$i" &
JOBS=`jobs | wc | awk '{print $1}'`
while [ $JOBS -ge 28 ]
do
sleep 1s
JOBS=`jobs | wc | awk '{print $1}'`
done
done
done
wait

for s in A D B FpBSx77 C E F Kestrel
do
cat /scratch/jw5478/FalconProject/Projects/RefGenome8/EvolutionaryPressures/CDS/*/*/$s-*.dna.fasta > /scratch/jw5478/FalconProject/Projects/RefGenome8/EvolutionaryPressures/CDS/Databases/All_"$s".dna.fasta &
done
wait

for s in A D B FpBSx77 C E F Kestrel
do
makeblastdb -dbtype nucl -in /scratch/jw5478/FalconProject/Projects/RefGenome8/EvolutionaryPressures/CDS/Databases/All_"$s".dna.fasta -out /scratch/jw5478/FalconProject/Projects/RefGenome8/EvolutionaryPressures/CDS/Databases/All_"$s".dna.fasta
done

for s in A D B FpBSx77 C E F Kestrel
do
COMPARATIVE=`echo A D B FpBSx77 C E F Kestrel | perl -pe "s#$s\s+##" | perl -pe "s#\s+$s\b##"`
for c in $COMPARATIVE
do
blastn -outfmt 7 -strand both -evalue 0.001 -perc_identity 97 -num_threads 2 -db /scratch/jw5478/FalconProject/Projects/RefGenome8/EvolutionaryPressures/CDS/Databases/All_"$s".dna.fasta -query /scratch/jw5478/FalconProject/Projects/RefGenome8/EvolutionaryPressures/CDS/Databases/All_"$c".dna.fasta -out /scratch/jw5478/FalconProject/Projects/RefGenome8/EvolutionaryPressures/CDS/BLAST_Outs/All_"$s"-v-"$c".dna.outfmt7  &
JOBS=`jobs | wc | awk '{print $1}'`
while [ $JOBS -ge 14 ]
do
sleep 10s
JOBS=`jobs | wc | awk '{print $1}'`
done
done
done
wait

function recipricate_all {
f=`echo $i | perl -pe 's#_#-#'`
N=`echo $i | perl -pe 's#.dna.fasta##' | perl -pe 's#.*MSTRG##'`
d=`expr $N / 1000`
mkdir -p /scratch/jw5478/FalconProject/Projects/RefGenome8/EvolutionaryPressures/CDS/Merged/"$d"
cat /scratch/jw5478/FalconProject/Projects/RefGenome8/EvolutionaryPressures/CDS/"$s"/"$d"/"$f".dna.fasta > /scratch/jw5478/FalconProject/Projects/RefGenome8/EvolutionaryPressures/CDS/Merged/"$d"/Merged"$f".dna.fasta
for c in A D B FpBSx77 C F Kestrel
do
AlignGENE=`grep -v "#" /scratch/jw5478/FalconProject/Projects/RefGenome8/EvolutionaryPressures/CDS/BLAST_Outs/All_"$s"-v-"$c".dna.outfmt7 | awk -v qgene=$i '$2==qgene{print $1; exit}'`
MatchGENE=`grep -v "#" /scratch/jw5478/FalconProject/Projects/RefGenome8/EvolutionaryPressures/CDS/BLAST_Outs/All_"$c"-v-"$s".dna.outfmt7 | awk -v qgene=$i -v tgene=$AlignGENE '$2==tgene && $1==qgene{print $2}$1==tgene{exit}'`

if [ $AlignGENE = $MatchGENE ]
then
MatchFILE=`echo $MatchGENE | perl -pe 's#_#-#'`
mNUM=`echo $MatchGENE | perl -pe 's#.dna.fasta##' | perl -pe 's#.*MSTRG##'`
mDir=`expr $mNUM / 1000`
cat /scratch/jw5478/FalconProject/Projects/RefGenome8/EvolutionaryPressures/CDS/"$c"/"$mDir"/"$MatchFILE".dna.fasta >> /scratch/jw5478/FalconProject/Projects/RefGenome8/EvolutionaryPressures/CDS/Merged/"$d"/Merged"$f".dna.fasta
fi
done
}

s=E
ListSubjectGENE=`ls /scratch/jw5478/FalconProject/Projects/RefGenome8/EvolutionaryPressures/CDS/"$s"/*/"$s"-*.dna.fasta | perl -pe 's#.*/##g' | perl -pe 's#\.dna\.fasta##g' | perl -pe 's#-#_#'` 
for i in $ListSubjectGENE
do
recipricate_all &
while [ $JOBS -ge 28 ]
do
sleep 1s
JOBS=`jobs | wc | awk '{print $1}'`
done
done
wait

GENES=`ls /scratch/jw5478/FalconProject/Projects/RefGenome8/EvolutionaryPressures/CDS/Merged/*/Merged*.dna.fasta | perl -pe 's#.*/Merged##'`
#Align All Genes
export LD_LIBRARY_PATH=/home/jw5478/.conda/envs/JCOX/lib
for i in $GENES
do
N=`echo $i | perl -pe 's#.dna.fasta##' | perl -pe 's#.*MSTRG##'`
d=`expr $N / 1000`
mkdir -p /scratch/jw5478/FalconProject/Projects/RefGenome8/EvolutionaryPressures/CDS/Aligned/"$d"
/home/jw5478/Executables/Programs/prank-msa/bin/prank -d=/scratch/jw5478/FalconProject/Projects/RefGenome8/EvolutionaryPressures/CDS/Merged/"$d"/Merged"$i" -iterate=2 -F -codon -quiet -o=/scratch/jw5478/FalconProject/Projects/RefGenome8/EvolutionaryPressures/CDS/Aligned/"$d"/Aligned_"$i" &
JOBS=`jobs | wc | awk '{print $1}'`
while [ $JOBS -ge 28 ]
do
sleep 1s
JOBS=`jobs | wc | awk '{print $1}'`
done
done
rm -r /scratch/jw5478/FalconProject/Projects/RefGenome8/EvolutionaryPressures/CDS/Merged

function phylip_fry { 
/home/jw5478/Executables/fasta2relaxedPhylip.pl -f /scratch/jw5478/FalconProject/Projects/RefGenome8/EvolutionaryPressures/CDS/Aligned/"$d"/Aligned_"$i".best.fas -o /scratch/jw5478/FalconProject/Projects/RefGenome8/EvolutionaryPressures/CDS/Aligned/Modified/"$i"_SampleAlignedORF.dna.paml
cat /scratch/jw5478/FalconProject/Projects/RefGenome8/EvolutionaryPressures/CDS/Aligned/Modified/"$i"_SampleAlignedORF.dna.paml >> /scratch/jw5478/FalconProject/Projects/RefGenome8/EvolutionaryPressures/CDS/Aligned/Modified/AllSampleAlignedORF.dna.paml
rm /scratch/jw5478/FalconProject/Projects/RefGenome8/EvolutionaryPressures/CDS/Aligned/Modified/"$i"_SampleAlignedORF.dna.paml
}

rm /scratch/jw5478/FalconProject/Projects/RefGenome8/EvolutionaryPressures/CDS/Aligned/Modified/AllSampleAlignedORF.dna.paml
for i in $(ls /scratch/jw5478/FalconProject/Projects/RefGenome8/EvolutionaryPressures/CDS/Aligned/*/*.dna.fasta.best.fas | perl -pe 's#.*/Aligned_##' | perl -pe 's#\.best\.fas##')
do
N=`echo $i | perl -pe 's#.dna.fasta##' | perl -pe 's#.*MSTRG##'`
d=`expr $N / 1000`
phylip_fry &
JOBS=`jobs | wc | awk '{print $1}'`
while [ $JOBS -ge 28 ]
do
sleep 1s
JOBS=`jobs | wc | awk '{print $1}'`
done
done
wait

for d in $(ls /scratch/jw5478/FalconProject/Projects/RefGenome8/EvolutionaryPressures/CDS/Aligned | grep -P '[0-9]+$')
do
cd /scratch/jw5478/FalconProject/Projects/RefGenome8/EvolutionaryPressures/CDS/Aligned
tar -czf  aligned."$d".tar.gz "$d" &
done
wait
cd /scratch/jw5478/FalconProject/Projects/RefGenome8/Scripts/EvolutionaryPressures/Submissions

for d in $(ls /scratch/jw5478/FalconProject/Projects/RefGenome8/EvolutionaryPressures/CDS/Aligned | grep -P '[0-9]+$')
do
rm -r /scratch/jw5478/FalconProject/Projects/RefGenome8/EvolutionaryPressures/CDS/Aligned/"$d" &
done
wait

rm -r /scratch/jw5478/FalconProject/Projects/RefGenome8/EvolutionaryPressures/PAML_Inputs
mkdir /scratch/jw5478/FalconProject/Projects/RefGenome8/EvolutionaryPressures/PAML_Inputs
perl -pe 's#_*R*_*([a-zA-Z0-9]+_MS[A-Z0-9]*)\b#$1#' /scratch/jw5478/FalconProject/Projects/RefGenome8/EvolutionaryPressures/CDS/Aligned/Modified/AllSampleAlignedORF.dna.paml | perl -pe 's#^A\s+#A            #' | perl -pe 's#^B\s+#B            #' | perl -pe 's#^C\s+#C            #' | perl -pe 's#^D\s+#D            #' | perl -pe 's#^E\s+#E            #' | perl -pe 's#^F\s+#F            #' | perl -pe 's#^FpBSx77\s+#FpBSx77      #' | perl -pe 's#^Kestrel\s+#Kestrel      #' | perl -pe 's#([^^])\s([0-9]+\s[0-9]+)#$1\n$2#' | perl -pe 's#\t#        #g' | awk '/^\s8/{include="yes"}/^\s[0-7]/{include="no"}include=="yes"{print $0}' | grep -P "^[a-zA-Z0-9_]+\b" | perl -pe 's#^[a-zA-Z0-9]+_(MSTRG[0-9]+).*#$1#' | uniq | awk '{print NR"\t"$0}' > /scratch/jw5478/FalconProject/Projects/RefGenome8/EvolutionaryPressures/PAML_Inputs/AllSampleAlignedORF.dna.relabel.paml.key
perl -pe 's#_*R*_*([a-zA-Z0-9]+_MS[A-Z0-9]*)\b#$1#' /scratch/jw5478/FalconProject/Projects/RefGenome8/EvolutionaryPressures/CDS/Aligned/Modified/AllSampleAlignedORF.dna.paml | perl -pe 's#^A\s+#A            #' | perl -pe 's#^B\s+#B            #' | perl -pe 's#^C\s+#C            #' | perl -pe 's#^D\s+#D            #' | perl -pe 's#^E\s+#E            #' | perl -pe 's#^F\s+#F            #' | perl -pe 's#^FpBSx77\s+#FpBSx77      #' | perl -pe 's#^Kestrel\s+#Kestrel      #' | perl -pe 's#([^^])\s([0-9]+\s[0-9]+)#$1\n$2#' | perl -pe 's#\t#        #g' | awk 'BEGIN{count=0}/^\s8/{include="yes"; count=count+1; print $0; next}/^\s[0-7]/{include="no"}include=="yes"{print $0" "count}' | perl -pe 's#(^[a-zA-Z0-9]+)_MSTRG[0-9]+#$1#' > /scratch/jw5478/FalconProject/Projects/RefGenome8/EvolutionaryPressures/PAML_Inputs/AllSampleAlignedORF.dna.relabel.paml
cat /scratch/jw5478/FalconProject/Projects/RefGenome8/EvolutionaryPressures/PAML_Inputs/AllSampleAlignedORF.dna.relabel.paml > /scratch/jw5478/FalconProject/Projects/RefGenome8/EvolutionaryPressures/PAML_Inputs/AllSampleAlignedORF.dna.relabel.annotate.paml
for g in $(perl -pe 's#\t#__#' /scratch/jw5478/FalconProject/Projects/RefGenome8/EvolutionaryPressures/PAML_Inputs/AllSampleAlignedORF.dna.relabel.paml.key)
do
GENE_NUM=`echo $g | perl -pe 's#__#\t#' | awk '{print $1}'`
MSTRG=`echo $g | perl -pe 's#__#\t#' | awk '{print $2}'`
sed -i "s# $GENE_NUM\$# $MSTRG#" /scratch/jw5478/FalconProject/Projects/RefGenome8/EvolutionaryPressures/PAML_Inputs/AllSampleAlignedORF.dna.relabel.annotate.paml
done

cp /scratch/jw5478/FalconProject/Projects/RefGenome8/NucVar/Phylogeny/RAxML/Ulrametric/Ref8Gamma_RAxML_bipartitionsBranchLabels.tre /scratch/jw5478/FalconProject/Projects/RefGenome8/EvolutionaryPressures/PAML_Inputs/Ref8Gamma_RAxML_bipartitionsBranchLabels.relabel.tre
sed -i 's#Lanner#A#g' /scratch/jw5478/FalconProject/Projects/RefGenome8/EvolutionaryPressures/PAML_Inputs/Ref8Gamma_RAxML_bipartitionsBranchLabels.relabel.tre
sed -i 's#Barbay#B#g' /scratch/jw5478/FalconProject/Projects/RefGenome8/EvolutionaryPressures/PAML_Inputs/Ref8Gamma_RAxML_bipartitionsBranchLabels.relabel.tre
sed -i 's#Peregrine#C#g' /scratch/jw5478/FalconProject/Projects/RefGenome8/EvolutionaryPressures/PAML_Inputs/Ref8Gamma_RAxML_bipartitionsBranchLabels.relabel.tre
sed -i 's#Saker#D#g' /scratch/jw5478/FalconProject/Projects/RefGenome8/EvolutionaryPressures/PAML_Inputs/Ref8Gamma_RAxML_bipartitionsBranchLabels.relabel.tre
sed -i 's#Gyr-1#E#g' /scratch/jw5478/FalconProject/Projects/RefGenome8/EvolutionaryPressures/PAML_Inputs/Ref8Gamma_RAxML_bipartitionsBranchLabels.relabel.tre
sed -i 's#Gyr-2#F#g' /scratch/jw5478/FalconProject/Projects/RefGenome8/EvolutionaryPressures/PAML_Inputs/Ref8Gamma_RAxML_bipartitionsBranchLabels.relabel.tre
sed -i 's#Bl. Shaheen#FpBSx77#g' /scratch/jw5478/FalconProject/Projects/RefGenome8/EvolutionaryPressures/PAML_Inputs/Ref8Gamma_RAxML_bipartitionsBranchLabels.relabel.tre
sed -i 's#Kestrel#Kestrel#g' /scratch/jw5478/FalconProject/Projects/RefGenome8/EvolutionaryPressures/PAML_Inputs/Ref8Gamma_RAxML_bipartitionsBranchLabels.relabel.tre

rm -r /scratch/jw5478/Shared/FalconProject/PAML_Inputs
cp -r /scratch/jw5478/FalconProject/Projects/RefGenome8/EvolutionaryPressures/PAML_Inputs /scratch/jw5478/Shared/FalconProject/PAML_Inputs
chmod 755 /scratch/jw5478/Shared/FalconProject/PAML_Inputs
chmod 755 /scratch/jw5478/Shared/FalconProject/PAML_Inputs/*
================================================
#Script to submit script "EvolutionaryPressures/AlignCDS.bash", to extract and align CDS from transcriptomes
dos2unix /scratch/jw5478/FalconProject/Projects/RefGenome8/Scripts/EvolutionaryPressures/AlignCDS.bash
cd /scratch/jw5478/FalconProject/Projects/RefGenome8/Scripts/EvolutionaryPressures/Submissions
chmod +x /scratch/jw5478/FalconProject/Projects/RefGenome8/Scripts/EvolutionaryPressures/AlignCDS.bash
sbatch /scratch/jw5478/FalconProject/Projects/RefGenome8/Scripts/EvolutionaryPressures/AlignCDS.bash
~~~~~~~~~~~~~~~~~~~~~~~~~~~~~~~~~~~~~~~~~~~~~~~~
#Script to annotate Phylip file for PAML input
nano /scratch/jw5478/FalconProject/Projects/RefGenome8/Scripts/EvolutionaryPressures/ReAnnotateAlignCDS.bash
================================================
#!/bin/bash
#SBATCH --time=168:00:00
#SBATCH --mem=118GB
#SBATCH -p serial
# Set number of tasks to run
#SBATCH --ntasks=1
# Set number of cores per task (default is 1)
#SBATCH --cpus-per-task=1
# Output and error files
#SBATCH -o job.%J.out

rm -r /scratch/jw5478/FalconProject/Projects/RefGenome8/EvolutionaryPressures/PAML_Inputs
mkdir /scratch/jw5478/FalconProject/Projects/RefGenome8/EvolutionaryPressures/PAML_Inputs
perl -pe 's#_*R*_*([a-zA-Z0-9]+_MS[A-Z0-9]*)\b#$1#' /scratch/jw5478/FalconProject/Projects/RefGenome8/EvolutionaryPressures/CDS/Aligned/Modified/AllSampleAlignedORF.dna.paml | perl -pe 's#^A\s+#A            #' | perl -pe 's#^B\s+#B            #' | perl -pe 's#^C\s+#C            #' | perl -pe 's#^D\s+#D            #' | perl -pe 's#^E\s+#E            #' | perl -pe 's#^F\s+#F            #' | perl -pe 's#^FpBSx77\s+#FpBSx77      #' | perl -pe 's#^Kestrel\s+#Kestrel      #' | perl -pe 's#([^^])\s([0-9]+\s[0-9]+)#$1\n$2#' | perl -pe 's#\t#        #g' | awk '/^\s8/{include="yes"}/^\s[0-7]/{include="no"}include=="yes"{print $0}' | grep -P "^[a-zA-Z0-9_]+\b" | perl -pe 's#^[a-zA-Z0-9]+_(MSTRG[0-9]+).*#$1#' | uniq | awk '{print NR"\t"$0}' > /scratch/jw5478/FalconProject/Projects/RefGenome8/EvolutionaryPressures/PAML_Inputs/AllSampleAlignedORF.dna.relabel.paml.key
perl -pe 's#_*R*_*([a-zA-Z0-9]+_MS[A-Z0-9]*)\b#$1#' /scratch/jw5478/FalconProject/Projects/RefGenome8/EvolutionaryPressures/CDS/Aligned/Modified/AllSampleAlignedORF.dna.paml | perl -pe 's#^A\s+#A            #' | perl -pe 's#^B\s+#B            #' | perl -pe 's#^C\s+#C            #' | perl -pe 's#^D\s+#D            #' | perl -pe 's#^E\s+#E            #' | perl -pe 's#^F\s+#F            #' | perl -pe 's#^FpBSx77\s+#FpBSx77      #' | perl -pe 's#^Kestrel\s+#Kestrel      #' | perl -pe 's#([^^])\s([0-9]+\s[0-9]+)#$1\n$2#' | perl -pe 's#\t#        #g' | awk 'BEGIN{count=0}/^\s8/{include="yes"; count=count+1; print $0; next}/^\s[0-7]/{include="no"}include=="yes"{print $0" "count}' | perl -pe 's#(^[a-zA-Z0-9]+)_MSTRG[0-9]+#$1#' > /scratch/jw5478/FalconProject/Projects/RefGenome8/EvolutionaryPressures/PAML_Inputs/AllSampleAlignedORF.dna.relabel.paml
cat /scratch/jw5478/FalconProject/Projects/RefGenome8/EvolutionaryPressures/PAML_Inputs/AllSampleAlignedORF.dna.relabel.paml > /scratch/jw5478/FalconProject/Projects/RefGenome8/EvolutionaryPressures/PAML_Inputs/AllSampleAlignedORF.dna.relabel.annotate.paml
for g in $(perl -pe 's#\t#__#' /scratch/jw5478/FalconProject/Projects/RefGenome8/EvolutionaryPressures/PAML_Inputs/AllSampleAlignedORF.dna.relabel.paml.key)
do
GENE_NUM=`echo $g | perl -pe 's#__#\t#' | awk '{print $1}'`
MSTRG=`echo $g | perl -pe 's#__#\t#' | awk '{print $2}'`
sed -E -i "s#([^0-9]) $GENE_NUM\$#\1 $MSTRG#" /scratch/jw5478/FalconProject/Projects/RefGenome8/EvolutionaryPressures/PAML_Inputs/AllSampleAlignedORF.dna.relabel.annotate.paml
done

cp /scratch/jw5478/FalconProject/Projects/RefGenome8/NucVar/Phylogeny/RAxML/Ulrametric/Ref8Gamma_RAxML_bipartitionsBranchLabels.tre /scratch/jw5478/FalconProject/Projects/RefGenome8/EvolutionaryPressures/PAML_Inputs/Ref8Gamma_RAxML_bipartitionsBranchLabels.relabel.tre
sed -i 's#Lanner#A#g' /scratch/jw5478/FalconProject/Projects/RefGenome8/EvolutionaryPressures/PAML_Inputs/Ref8Gamma_RAxML_bipartitionsBranchLabels.relabel.tre
sed -i 's#Barbay#B#g' /scratch/jw5478/FalconProject/Projects/RefGenome8/EvolutionaryPressures/PAML_Inputs/Ref8Gamma_RAxML_bipartitionsBranchLabels.relabel.tre
sed -i 's#Peregrine#C#g' /scratch/jw5478/FalconProject/Projects/RefGenome8/EvolutionaryPressures/PAML_Inputs/Ref8Gamma_RAxML_bipartitionsBranchLabels.relabel.tre
sed -i 's#Saker#D#g' /scratch/jw5478/FalconProject/Projects/RefGenome8/EvolutionaryPressures/PAML_Inputs/Ref8Gamma_RAxML_bipartitionsBranchLabels.relabel.tre
sed -i 's#Gyr-1#E#g' /scratch/jw5478/FalconProject/Projects/RefGenome8/EvolutionaryPressures/PAML_Inputs/Ref8Gamma_RAxML_bipartitionsBranchLabels.relabel.tre
sed -i 's#Gyr-2#F#g' /scratch/jw5478/FalconProject/Projects/RefGenome8/EvolutionaryPressures/PAML_Inputs/Ref8Gamma_RAxML_bipartitionsBranchLabels.relabel.tre
sed -i 's#Bl. Shaheen#FpBSx77#g' /scratch/jw5478/FalconProject/Projects/RefGenome8/EvolutionaryPressures/PAML_Inputs/Ref8Gamma_RAxML_bipartitionsBranchLabels.relabel.tre
sed -i 's#Kestrel#Kestrel#g' /scratch/jw5478/FalconProject/Projects/RefGenome8/EvolutionaryPressures/PAML_Inputs/Ref8Gamma_RAxML_bipartitionsBranchLabels.relabel.tre

rm -r /scratch/jw5478/Shared/FalconProject/PAML_Inputs
cp -r /scratch/jw5478/FalconProject/Projects/RefGenome8/EvolutionaryPressures/PAML_Inputs /scratch/jw5478/Shared/FalconProject/PAML_Inputs
chmod 755 /scratch/jw5478/Shared/FalconProject/PAML_Inputs
chmod 755 /scratch/jw5478/Shared/FalconProject/PAML_Inputs/*
================================================
#Scrtipt to submit script "ReAnnotateAlignCDS.bash", to annotate Phylip file for PAML input
chmod +x /scratch/jw5478/FalconProject/Projects/RefGenome8/Scripts/EvolutionaryPressures/ReAnnotateAlignCDS.bash
cd /scratch/jw5478/FalconProject/Projects/RefGenome8/Scripts/EvolutionaryPressures/Submissions
sbatch /scratch/jw5478/FalconProject/Projects/RefGenome8/Scripts/EvolutionaryPressures/ReAnnotateAlignCDS.bash
~~~~~~~~~~~~~~~~~~~~~~~~~~~~~~~~~~~~~~~~~~~~~~~~
#Need to include PAML scripts from Imtiyaz.
#Need to run and inlcude dN/dS by branch lenght
~~~~~~~~~~~~~~~~~~~~~~~~~~~~~~~~~~~~~~~~~~~~~~~~
!!!!Isochore and Chromosomal Region Analysis!!!!
************************************************
#Script to extract sequences and base composition from 100Kb windows of each genome
nano /scratch/jw5478/FalconProject/Projects/RefGenome8/Synthesis/Scripts/ExtractIsochores.bash
================================================
#!/bin/bash
#SBATCH --time=168:00:00
#SBATCH --mem=118GB
#SBATCH -p serial
# Set number of nodes to run
#SBATCH --nodes=1
# Set number of tasks to run
#SBATCH --ntasks=28
# Set number of cores per task (default is 1)
#SBATCH --cpus-per-task=1
# Output and error files
#SBATCH -o job.%J.out

module purge
module load perl
module load gencore/1
module load gencore_variant_detection/1.0
module load gencore_annotation/1.0

mkdir /scratch/jw5478/FalconProject/Projects/RefGenome8/Synthesis/Support
mkdir /scratch/jw5478/FalconProject/Projects/RefGenome8/Synthesis/Windows
mkdir /scratch/jw5478/FalconProject/Projects/RefGenome8/Synthesis/Windows/Beds
mkdir /scratch/jw5478/FalconProject/Projects/RefGenome8/Synthesis/Windows/Seqs
mkdir /scratch/jw5478/FalconProject/Projects/RefGenome8/Synthesis/Windows/Variants
mkdir /scratch/jw5478/FalconProject/Projects/RefGenome8/Synthesis/Windows/Variants/SNVs
mkdir /scratch/jw5478/FalconProject/Projects/RefGenome8/Synthesis/Windows/Summary
mkdir /scratch/jw5478/FalconProject/Projects/RefGenome8/Synthesis/Windows/Summary/Composition

for s in A D B FpBSx77 C E F Kestrel
do
awk 'BEGIN{OFS=FS="\t"}$2>=100000{print $1, $2}' /scratch/jw5478/FalconProject/Projects/RefGenome8/SuperNovaOut/16KBph2/16KBph2Mod/PH2_100kbRef/"$s"_16KBph2.100KB.haploid.fasta.fai | sort -k1,1V -k2,2n > /scratch/jw5478/FalconProject/Projects/RefGenome8/Synthesis/Support/"$s"_16KBph2.100KBhaploid.genome
bedtools makewindows -g /scratch/jw5478/FalconProject/Projects/RefGenome8/Synthesis/Support/"$s"_16KBph2.100KBhaploid.genome -w 100000 | awk 'BEGIN{OFS=FS="\t"}{print $1 OFS $2+1 OFS $3}' | awk '{Size=$3-$2}Size==99999{print $0}' > /scratch/jw5478/FalconProject/Projects/RefGenome8/Synthesis/Windows/Beds/"$s"_16KBph2.haploid.win100KB.bed &
done
wait

#Function will extract sequences from these; paths need to be changed to extract from files for this analysis
function extract_regions {
WINDOW_POSITIONS=`cat /scratch/jw5478/FalconProject/Projects/RefGenome8/Synthesis/Windows/Beds/"$s"_16KBph2.haploid.win100KB.bed | perl -pe 's#\b\s+\b#__#g'`
rm /scratch/jw5478/FalconProject/Projects/RefGenome8/Synthesis/Windows/Seqs/"$s"_16KBph2.haploid.win100KB.fasta
for p in $WINDOW_POSITIONS
do
REF_SCAFFOLD=`echo $p | perl -pe 's#__#\t#g' | awk '{print $1}'`
REF_POS1=`echo $p | perl -pe 's#__#\t#g' | awk '{print $2}'`
REF_POS2=`echo $p | perl -pe 's#__#\t#g' | awk '{print $3}'`
samtools faidx /scratch/jw5478/FalconProject/Projects/RefGenome8/SuperNovaOut/16KBph2/16KBph2Mod/PH2_100kbRef/"$s"_16KBph2.100KB.haploid.fasta $REF_SCAFFOLD:$REF_POS1-$REF_POS2 >> /scratch/jw5478/FalconProject/Projects/RefGenome8/Synthesis/Windows/Seqs/"$s"_16KBph2.haploid.win100KB.fasta
done
}

for s in A D B FpBSx77 C E F Kestrel
do
extract_regions &
done
wait

#Pull out base composition of each Isochore
Seqtk="/home/jw5478/Executables/Programs/seqtk/seqtk"
for s in A D B FpBSx77 C E F Kestrel
do
echo 'Win\tlength\t#A\t#C\t#G\t#T\t#2\t#3\t#4\t#CpG\t#tv\t#ts\t#CpG-ts' > /scratch/jw5478/FalconProject/Projects/RefGenome8/Synthesis/Windows/Summary/Composition/"$s"_16KBph2.haploid.win100KB.comp
$Seqtk comp /scratch/jw5478/FalconProject/Projects/RefGenome8/Synthesis/Windows/Seqs/"$s"_16KBph2.haploid.win100KB.fasta >> /scratch/jw5478/FalconProject/Projects/RefGenome8/Synthesis/Windows/Summary/Composition/"$s"_16KBph2.haploid.win100KB.comp &
done
wait
================================================
#Script to submit script "ExtractIsochores.bash", to extract sequences and base composition from 100Kb windows of each genome
cd /scratch/jw5478/FalconProject/Projects/RefGenome8/Synthesis/Scripts/Submissions
chmod +x /scratch/jw5478/FalconProject/Projects/RefGenome8/Synthesis/Scripts/ExtractIsochores.bash
sbatch /scratch/jw5478/FalconProject/Projects/RefGenome8/Synthesis/Scripts/ExtractIsochores.bash
~~~~~~~~~~~~~~~~~~~~~~~~~~~~~~~~~~~~~~~~~~~~~~~~
#Script to extract sequences and base composition from 1Mb windows of each genome
nano /scratch/jw5478/FalconProject/Projects/RefGenome8/Synthesis/Scripts/ExtractMegabaseIsochores.bash
================================================
#!/bin/bash
#SBATCH --time=168:00:00
#SBATCH --mem=118GB
#SBATCH -p serial
# Set number of nodes to run
#SBATCH --nodes=1
# Set number of tasks to run
#SBATCH --ntasks=28
# Set number of cores per task (default is 1)
#SBATCH --cpus-per-task=1
# Output and error files
#SBATCH -o job.%J.out

module purge
module load perl
module load gencore/1
module load gencore_variant_detection/1.0
module load gencore_annotation/1.0

rm -r /scratch/jw5478/FalconProject/Projects/RefGenome8/Synthesis/Megabases
mkdir /scratch/jw5478/FalconProject/Projects/RefGenome8/Synthesis/Megabases
mkdir /scratch/jw5478/FalconProject/Projects/RefGenome8/Synthesis/Megabases/Support
mkdir /scratch/jw5478/FalconProject/Projects/RefGenome8/Synthesis/Megabases/Windows
mkdir /scratch/jw5478/FalconProject/Projects/RefGenome8/Synthesis/Megabases/Windows/Beds
mkdir /scratch/jw5478/FalconProject/Projects/RefGenome8/Synthesis/Megabases/Windows/Seqs
mkdir /scratch/jw5478/FalconProject/Projects/RefGenome8/Synthesis/Megabases/Windows/Variants
mkdir /scratch/jw5478/FalconProject/Projects/RefGenome8/Synthesis/Megabases/Windows/Variants/SNVs
mkdir /scratch/jw5478/FalconProject/Projects/RefGenome8/Synthesis/Megabases/Windows/Summary
mkdir /scratch/jw5478/FalconProject/Projects/RefGenome8/Synthesis/Megabases/Windows/Summary/Composition

for s in A D B FpBSx77 C E F Kestrel
do
awk 'BEGIN{OFS=FS="\t"}$2>=100000{print $1, $2}' /scratch/jw5478/FalconProject/Projects/RefGenome8/SuperNovaOut/16KBph2/16KBph2Mod/PH2_100kbRef/"$s"_16KBph2.100KB.haploid.fasta.fai | sort -k1,1V -k2,2n > /scratch/jw5478/FalconProject/Projects/RefGenome8/Synthesis/Megabases/Support/"$s"_16KBph2.100KBhaploid.genome
bedtools makewindows -g /scratch/jw5478/FalconProject/Projects/RefGenome8/Synthesis/Megabases/Support/"$s"_16KBph2.100KBhaploid.genome -w 1000000 | awk 'BEGIN{OFS=FS="\t"}{print $1 OFS $2+1 OFS $3}' | awk '{Size=$3-$2}Size==999999{print $0}' > /scratch/jw5478/FalconProject/Projects/RefGenome8/Synthesis/Megabases/Windows/Beds/"$s"_16KBph2.haploid.win100KB.bed &
done
wait

#Function will extract sequences from these; paths need to be changed to extract from files for this analysis
function extract_regions {
WINDOW_POSITIONS=`cat /scratch/jw5478/FalconProject/Projects/RefGenome8/Synthesis/Megabases/Windows/Beds/"$s"_16KBph2.haploid.win100KB.bed | perl -pe 's#\b\s+\b#__#g'`
rm /scratch/jw5478/FalconProject/Projects/RefGenome8/Synthesis/Megabases/Windows/Seqs/"$s"_16KBph2.haploid.win100KB.fasta
for p in $WINDOW_POSITIONS
do
REF_SCAFFOLD=`echo $p | perl -pe 's#__#\t#g' | awk '{print $1}'`
REF_POS1=`echo $p | perl -pe 's#__#\t#g' | awk '{print $2}'`
REF_POS2=`echo $p | perl -pe 's#__#\t#g' | awk '{print $3}'`
samtools faidx /scratch/jw5478/FalconProject/Projects/RefGenome8/SuperNovaOut/16KBph2/16KBph2Mod/PH2_100kbRef/"$s"_16KBph2.100KB.haploid.fasta $REF_SCAFFOLD:$REF_POS1-$REF_POS2 >> /scratch/jw5478/FalconProject/Projects/RefGenome8/Synthesis/Megabases/Windows/Seqs/"$s"_16KBph2.haploid.win100KB.fasta
done
}

for s in A D B FpBSx77 C E F Kestrel
do
extract_regions &
done
wait

#Pull out base composition of each Isochore
Seqtk="/home/jw5478/Executables/Programs/seqtk/seqtk"
for s in A D B FpBSx77 C E F Kestrel
do
echo 'Win\tlength\t#A\t#C\t#G\t#T\t#2\t#3\t#4\t#CpG\t#tv\t#ts\t#CpG-ts' > /scratch/jw5478/FalconProject/Projects/RefGenome8/Synthesis/Megabases/Windows/Summary/Composition/"$s"_16KBph2.haploid.win100KB.comp
$Seqtk comp /scratch/jw5478/FalconProject/Projects/RefGenome8/Synthesis/Megabases/Windows/Seqs/"$s"_16KBph2.haploid.win100KB.fasta >> /scratch/jw5478/FalconProject/Projects/RefGenome8/Synthesis/Megabases/Windows/Summary/Composition/"$s"_16KBph2.haploid.win100KB.comp &
done
wait
================================================
#Script to submit script "ExtractIsochores.bash", to extract sequences and base composition from 1Mb windows of each genome
cd /scratch/jw5478/FalconProject/Projects/RefGenome8/Synthesis/Scripts/Submissions
chmod +x /scratch/jw5478/FalconProject/Projects/RefGenome8/Synthesis/Scripts/ExtractMegabaseIsochores.bash
sbatch /scratch/jw5478/FalconProject/Projects/RefGenome8/Synthesis/Scripts/ExtractMegabaseIsochores.bash
~~~~~~~~~~~~~~~~~~~~~~~~~~~~~~~~~~~~~~~~~~~~~~~~
#Downloading genomes of non-falconidae Inopinaves for annotatioon of past chromosome states 
#Downloading Chromosomal Scale Scaffolds for Swainson's Thrush
##chose Swainson's Thrush genome as it was the only genome that was chromosome assembled and had a normal avian karyotype; based on search of txid9126[Organism:exp] and txid9224[Organism:exp] for chromosome assemblies on NCBI Genbank https://www.ncbi.nlm.nih.gov/
##2N equal 80 plus sex chromosomes
rm -r /scratch/jw5478/FalconProject/OtherGenomes/
mkdir /scratch/jw5478/FalconProject/OtherGenomes/
rm -r /scratch/jw5478/FalconProject/OtherGenomes/Catharus_ustulatus
mkdir /scratch/jw5478/FalconProject/OtherGenomes/Catharus_ustulatus
cd /scratch/jw5478/FalconProject/OtherGenomes/Catharus_ustulatus
wget https://ftp.ncbi.nlm.nih.gov/genomes/refseq/vertebrate_other/Catharus_ustulatus/latest_assembly_versions/GCF_009819885.1_bCatUst1.pri/GCF_009819885.1_bCatUst1.pri_genomic.fna.gz
gunzip /scratch/jw5478/FalconProject/OtherGenomes/Catharus_ustulatus/GCF_009819885.1_bCatUst1.pri_genomic.fna.gz
#Downloading Chromosomal Scale Scaffolds for Kakapo
##chose Kakapo (Strigops habroptila) as it has as is only chromosome scale assembly from a  parrot, and has low chromosome count; txid9224[Organism:exp]  on https://www.ncbi.nlm.nih.gov/
##2N=23 plus sex chromosomes
rm -r /scratch/jw5478/FalconProject/OtherGenomes/Strigops_habroptila
mkdir /scratch/jw5478/FalconProject/OtherGenomes/Strigops_habroptila
cd /scratch/jw5478/FalconProject/OtherGenomes/Strigops_habroptila
wget https://ftp.ncbi.nlm.nih.gov/genomes/all/GCF/004/027/225/GCF_004027225.2_bStrHab1.2.pri/GCF_004027225.2_bStrHab1.2.pri_genomic.fna.gz
gunzip /scratch/jw5478/FalconProject/OtherGenomes/Strigops_habroptila/GCF_004027225.2_bStrHab1.2.pri_genomic.fna.gz
#Downloading Chromosomal Scale Scaffolds for Red-legged seriema (Cariama cristata)
##chose Cariama cristata as it has as is only chromosome scale assembly for Cariamiformes  (seriamas), and has high chromosome count; txid1956187[Organism:exp] on https://www.ncbi.nlm.nih.gov/
##2N=100 plus sex chromosomes
rm -r /scratch/jw5478/FalconProject/OtherGenomes/Cariama_cristata
mkdir /scratch/jw5478/FalconProject/OtherGenomes/Cariama_cristata
cd /scratch/jw5478/FalconProject/OtherGenomes/Cariama_cristata
wget https://ftp.ncbi.nlm.nih.gov/genomes/all/GCA/009/819/825/GCA_009819825.1_bCarCri1.pri/GCA_009819825.1_bCarCri1.pri_genomic.fna.gz
gunzip /scratch/jw5478/FalconProject/OtherGenomes/Cariama_cristata/GCA_009819825.1_bCarCri1.pri_genomic.fna.gz
~~~~~~~~~~~~~~~~~~~~~~~~~~~~~~~~~~~~~~~~~~~~~~~~
#Script to align falcon genomes to other Inopinaves genomes to annotate past chromosome states
nano /scratch/jw5478/FalconProject/Projects/RefGenome8/Scripts/Chromosomal/MUMmer_ChromosomeRegionAnnotation.bash
================================================
#!/bin/bash
#SBATCH --time=168:00:00
#SBATCH --mem=116GB
#SBATCH -p serial
# Set number of nodes to run
#SBATCH --nodes=1
# Set number of tasks to run
#SBATCH --ntasks=28
# Set number of cores per task (default is 1)
#SBATCH --cpus-per-task=1
# Output and error files
#SBATCH -o job.%J.out

s=$1
MUMmer=/home/jw5478/Executables/Programs/MUMmer3.23/


cd /scratch/jw5478/FalconProject/Projects/RefGenome8/Chromosomal/Chrom_Alignments/MUMmerOutputs/

$MUMmer/nucmer --maxgap=500 --mincluster=100 /scratch/jw5478/FalconProject/Projects/RefGenome8/Chromosomal/Chrom_Alignments/Thrush.chrom.fna /scratch/jw5478/FalconProject/Projects/RefGenome8/SuperNovaOut/16KBph2/16KBph2Mod/PH2_100kbRef/"$s"_16KBph2.100KB.haploid.fasta --prefix="$s"-v-ThrushChrom
$MUMmer/show-coords -c -d -l -r -T /scratch/jw5478/FalconProject/Projects/RefGenome8/Chromosomal/Chrom_Alignments/MUMmerOutputs/"$s"-v-ThrushChrom.delta > /scratch/jw5478/FalconProject/Projects/RefGenome8/Chromosomal/Chrom_Alignments/MUMmerOutputs/"$s"-v-ThrushChrom.coords
$MUMmer/show-snps -r -T /scratch/jw5478/FalconProject/Projects/RefGenome8/Chromosomal/Chrom_Alignments/MUMmerOutputs/"$s"-v-ThrushChrom.delta > /scratch/jw5478/FalconProject/Projects/RefGenome8/Chromosomal/Chrom_Alignments/MUMmerOutputs/"$s"-v-ThrushChrom.snps

$MUMmer/nucmer --maxgap=500 --mincluster=100 /scratch/jw5478/FalconProject/Projects/RefGenome8/Chromosomal/Chrom_Alignments/Kakapo.chrom.fna /scratch/jw5478/FalconProject/Projects/RefGenome8/SuperNovaOut/16KBph2/16KBph2Mod/PH2_100kbRef/"$s"_16KBph2.100KB.haploid.fasta --prefix="$s"-v-KakapoChrom
$MUMmer/show-coords -c -d -l -r -T /scratch/jw5478/FalconProject/Projects/RefGenome8/Chromosomal/Chrom_Alignments/MUMmerOutputs/"$s"-v-KakapoChrom.delta > /scratch/jw5478/FalconProject/Projects/RefGenome8/Chromosomal/Chrom_Alignments/MUMmerOutputs/"$s"-v-KakapoChrom.coords
$MUMmer/show-snps -r -T /scratch/jw5478/FalconProject/Projects/RefGenome8/Chromosomal/Chrom_Alignments/MUMmerOutputs/"$s"-v-KakapoChrom.delta > /scratch/jw5478/FalconProject/Projects/RefGenome8/Chromosomal/Chrom_Alignments/MUMmerOutputs/"$s"-v-KakapoChrom.snps

$MUMmer/nucmer --maxgap=500 --mincluster=100 /scratch/jw5478/FalconProject/Projects/RefGenome8/Chromosomal/Chrom_Alignments/Seriema.chrom.fna /scratch/jw5478/FalconProject/Projects/RefGenome8/SuperNovaOut/16KBph2/16KBph2Mod/PH2_100kbRef/"$s"_16KBph2.100KB.haploid.fasta --prefix="$s"-v-SeriemaChrom
$MUMmer/show-coords -c -d -l -r -T /scratch/jw5478/FalconProject/Projects/RefGenome8/Chromosomal/Chrom_Alignments/MUMmerOutputs/"$s"-v-SeriemaChrom.delta > /scratch/jw5478/FalconProject/Projects/RefGenome8/Chromosomal/Chrom_Alignments/MUMmerOutputs/"$s"-v-SeriemaChrom.coords
$MUMmer/show-snps -r -T /scratch/jw5478/FalconProject/Projects/RefGenome8/Chromosomal/Chrom_Alignments/MUMmerOutputs/"$s"-v-SeriemaChrom.delta > /scratch/jw5478/FalconProject/Projects/RefGenome8/Chromosomal/Chrom_Alignments/MUMmerOutputs/"$s"-v-SeriemaChrom.snps
================================================
#Script to submit script "MUMmer_ChromosomeRegionAnnotation.bash", to align falcon genomes to other Inopinaves genomes to annotate past chromosome states
rm -r /scratch/jw5478/FalconProject/Projects/RefGenome8/Chromosomal
mkdir /scratch/jw5478/FalconProject/Projects/RefGenome8/Chromosomal
mkdir /scratch/jw5478/FalconProject/Projects/RefGenome8/Chromosomal/Chrom_Alignments
perl -pe 's#>.*chromosome ([0-9A-Z]+).*#>Chromosome_$1#' /scratch/jw5478/FalconProject/OtherGenomes/Catharus_ustulatus/GCF_009819885.1_bCatUst1.pri_genomic.fna | perl -pe 's#>.*(scaffold).*#>$1#' | perl -pe 's#>.*(mitochondion).*#>$1#' | awk 'BEGIN{OFS="."; count=0}$0==chrom{count=count+1; print chrom OFS count; next}/>Chromosome/{seq="INCLUDE"; chrom=$0; count=1; print $0 OFS count; next}/>scaffold/{seq="EXCLUDE"; next}/>mitochondrion/{seq="EXCLUDE"; next}seq=="INCLUDE"{print $0}' > /scratch/jw5478/FalconProject/Projects/RefGenome8/Chromosomal/Chrom_Alignments/Thrush.chrom.fna
perl -pe 's#>.*chromosome ([0-9A-Z]+).*#>Chromosome_$1#' /scratch/jw5478/FalconProject/OtherGenomes/Strigops_habroptila/GCF_004027225.2_bStrHab1.2.pri_genomic.fna | perl -pe 's#>.*(scaffold).*#>$1#' | perl -pe 's#>.*(mitochondion).*#>$1#' | awk 'BEGIN{OFS="."; count=0}$0==chrom{count=count+1; print chrom OFS count; next}/>Chromosome/{seq="INCLUDE"; chrom=$0; count=1; print $0 OFS count; next}/>scaffold/{seq="EXCLUDE"; next}/>mitochondrion/{seq="EXCLUDE"; next}seq=="INCLUDE"{print $0}' > /scratch/jw5478/FalconProject/Projects/RefGenome8/Chromosomal/Chrom_Alignments/Kakapo.chrom.fna
perl -pe 's#>.*chromosome ([0-9A-Z]+).*#>Chromosome_$1#' /scratch/jw5478/FalconProject/OtherGenomes/Cariama_cristata/GCA_009819825.1_bCarCri1.pri_genomic.fna | perl -pe 's#>.*(scaffold).*#>$1#' | perl -pe 's#>.*(mitochondion).*#>$1#' | awk 'BEGIN{OFS="."; count=0}$0==chrom{count=count+1; print chrom OFS count; next}/>Chromosome/{seq="INCLUDE"; chrom=$0; count=1; print $0 OFS count; next}/>scaffold/{seq="EXCLUDE"; next}/>mitochondrion/{seq="EXCLUDE"; next}seq=="INCLUDE"{print $0}' > /scratch/jw5478/FalconProject/Projects/RefGenome8/Chromosomal/Chrom_Alignments/Seriema.chrom.fna

mkdir /scratch/jw5478/FalconProject/Projects/RefGenome8/Chromosomal/Chrom_Alignments/MUMmerOutputs/
cd /scratch/jw5478/FalconProject/Projects/RefGenome8/Scripts/Chromosomal/Submission
chmod +x /scratch/jw5478/FalconProject/Projects/RefGenome8/Scripts/Chromosomal/MUMmer_ChromosomeRegionAnnotation.bash
for s in A B C D E F FpBSx77 Kestrel
do
sbatch /scratch/jw5478/FalconProject/Projects/RefGenome8/Scripts/Chromosomal/MUMmer_ChromosomeRegionAnnotation.bash $s
done
~~~~~~~~~~~~~~~~~~~~~~~~~~~~~~~~~~~~~~~~~~~~~~~~
#Script to align falcon genomes to database genomes for annotation of current state
nano /scratch/jw5478/FalconProject/Projects/RefGenome8/Synthesis/Scripts/MUMmer_FalcoChromosomeRegionAnnotation.bash
================================================
#!/bin/bash
#SBATCH --time=168:00:00
#SBATCH --mem=116GB
#SBATCH -p serial
# Set number of nodes to run
#SBATCH --nodes=1
# Set number of tasks to run
#SBATCH --ntasks=28
# Set number of cores per task (default is 1)
#SBATCH --cpus-per-task=1
# Output and error files
#SBATCH -o job.%J.out

s=$1
MUMmer=/home/jw5478/Executables/Programs/MUMmer3.23/


cd /scratch/jw5478/FalconProject/Projects/RefGenome8/Chromosomal/Chrom_Alignments/MUMmerOutputs/

$MUMmer/nucmer --maxgap=500 --mincluster=100 /scratch/jw5478/FalconProject/Projects/RefGenome8/Chromosomal/Chrom_Alignments/Falco_rusticolus.chrom.fna /scratch/jw5478/FalconProject/Projects/RefGenome8/SuperNovaOut/16KBph2/16KBph2Mod/PH2_100kbRef/"$s"_16KBph2.100KB.haploid.fasta --prefix="$s"-v-GyrChrom
$MUMmer/show-coords -c -d -l -r -T /scratch/jw5478/FalconProject/Projects/RefGenome8/Chromosomal/Chrom_Alignments/MUMmerOutputs/"$s"-v-GyrChrom.delta > /scratch/jw5478/FalconProject/Projects/RefGenome8/Chromosomal/Chrom_Alignments/MUMmerOutputs/"$s"-v-GyrChrom.coords
$MUMmer/show-snps -r -T /scratch/jw5478/FalconProject/Projects/RefGenome8/Chromosomal/Chrom_Alignments/MUMmerOutputs/"$s"-v-GyrChrom.delta > /scratch/jw5478/FalconProject/Projects/RefGenome8/Chromosomal/Chrom_Alignments/MUMmerOutputs/"$s"-v-GyrChrom.snps

$MUMmer/nucmer --maxgap=500 --mincluster=100 /scratch/jw5478/FalconProject/Projects/RefGenome8/Chromosomal/Chrom_Alignments/Falco_peregrinus.pseudo_chrom.fna /scratch/jw5478/FalconProject/Projects/RefGenome8/SuperNovaOut/16KBph2/16KBph2Mod/PH2_100kbRef/"$s"_16KBph2.100KB.haploid.fasta --prefix="$s"-v-pseudoPeregrineChrom
$MUMmer/show-coords -c -d -l -r -T /scratch/jw5478/FalconProject/Projects/RefGenome8/Chromosomal/Chrom_Alignments/MUMmerOutputs/"$s"-v-pseudoPeregrineChrom.delta > /scratch/jw5478/FalconProject/Projects/RefGenome8/Chromosomal/Chrom_Alignments/MUMmerOutputs/"$s"-v-pseudoPeregrineChrom.coords
$MUMmer/show-snps -r -T /scratch/jw5478/FalconProject/Projects/RefGenome8/Chromosomal/Chrom_Alignments/MUMmerOutputs/"$s"-v-pseudoPeregrineChrom.delta > /scratch/jw5478/FalconProject/Projects/RefGenome8/Chromosomal/Chrom_Alignments/MUMmerOutputs/"$s"-v-pseudoPeregrineChrom.snps
================================================
#Script to download chromosome scale database falcon genomes and submit script "MUMmer_FalcoChromosomeRegionAnnotation.bash" to align falcon genomes to database genomes for annotation of current state
#Downloading Chromosomal Scale Scaffolds for Falco rusticolus
rm -r /scratch/jw5478/FalconProject/OtherGenomes/Falco_rusticolus
mkdir /scratch/jw5478/FalconProject/OtherGenomes/Falco_rusticolus
cd /scratch/jw5478/FalconProject/OtherGenomes/Falco_rusticolus
wget https://ftp.ncbi.nlm.nih.gov/genomes/refseq/vertebrate_other/Falco_rusticolus/latest_assembly_versions/GCF_015220075.1_bFalRus1.pri/GCF_015220075.1_bFalRus1.pri_genomic.fna.gz
gunzip /scratch/jw5478/FalconProject/OtherGenomes/Falco_rusticolus/GCF_015220075.1_bFalRus1.pri_genomic.fna.gz

#Downloading Psuedo-Chromosomal Scale Scaffolds for Falco peregrinus
rm -r /scratch/jw5478/FalconProject/OtherGenomes/Falco_peregrinus
mkdir /scratch/jw5478/FalconProject/OtherGenomes/Falco_peregrinus
cd /scratch/jw5478/FalconProject/OtherGenomes/Falco_peregrinus
wget https://ftp.ncbi.nlm.nih.gov/genomes/all/GCA/001/887/755/GCA_001887755.1_falPer2/GCA_001887755.1_falPer2_genomic.fna.gz
gunzip /scratch/jw5478/FalconProject/OtherGenomes/Falco_peregrinus/GCA_001887755.1_falPer2_genomic.fna.gz

perl -pe 's#>.*chromosome ([0-9A-Z]+).*#>Chromosome_$1#' /scratch/jw5478/FalconProject/OtherGenomes/Falco_rusticolus/GCF_015220075.1_bFalRus1.pri_genomic.fna | perl -pe 's#>.*(scaffold).*#>$1#' | perl -pe 's#>.*(mitochondion).*#>$1#' | awk 'BEGIN{OFS="."; count=0}$0==chrom{count=count+1; print chrom OFS count; next}/>Chromosome/{seq="INCLUDE"; chrom=$0; count=1; print $0 OFS count; next}/>scaffold/{seq="EXCLUDE"; next}/>mitochondrion/{seq="EXCLUDE"; next}seq=="INCLUDE"{print $0}' > /scratch/jw5478/FalconProject/Projects/RefGenome8/Chromosomal/Chrom_Alignments/Falco_rusticolus.chrom.fna
perl -pe 's#>.*chromosome ([0-9A-Z]+).*#>Chromosome_$1#' /scratch/jw5478/FalconProject/OtherGenomes/Falco_peregrinus/GCA_001887755.1_falPer2_genomic.fna | perl -pe 's#>.*(scaffold).*#>$1#' | perl -pe 's#>.*(mitochondion).*#>$1#' | awk 'BEGIN{OFS="."; count=0}$0==chrom{count=count+1; print chrom OFS count; next}/>Chromosome/{seq="INCLUDE"; chrom=$0; count=1; print $0 OFS count; next}/>scaffold/{seq="EXCLUDE"; next}/>mitochondrion/{seq="EXCLUDE"; next}seq=="INCLUDE"{print $0}' > /scratch/jw5478/FalconProject/Projects/RefGenome8/Chromosomal/Chrom_Alignments/Falco_peregrinus.pseudo_chrom.fna

cd /scratch/jw5478/FalconProject/Projects/RefGenome8/Synthesis/Scripts/Submissions/
chmod +x /scratch/jw5478/FalconProject/Projects/RefGenome8/Synthesis/Scripts/MUMmer_FalcoChromosomeRegionAnnotation.bash
for s in A B C D E F FpBSx77 Kestrel
do
sbatch /scratch/jw5478/FalconProject/Projects/RefGenome8/Synthesis/Scripts/MUMmer_FalcoChromosomeRegionAnnotation.bash $s
done
~~~~~~~~~~~~~~~~~~~~~~~~~~~~~~~~~~~~~~~~~~~~~~~~
#Script to annotate current and past chromosome state and summarize information for each 100kb window
/scratch/jw5478/FalconProject/Projects/RefGenome8/Synthesis/Scripts/ultChromAnnotate_SummarizeIsochores.bash
================================================
#!/bin/bash
#SBATCH --time=168:00:00
#SBATCH --mem=118GB
#SBATCH -p serial
# Set number of nodes to run
#SBATCH --nodes=1
# Set number of tasks to run
#SBATCH --ntasks=28
# Set number of cores per task (default is 1)
#SBATCH --cpus-per-task=1
# Output and error files
#SBATCH -o job.%J.out

module purge
module load perl
module load gencore/1
module load gencore_variant_detection/1.0
module load gencore_annotation/1.0

s=$1

function process_window { 
REF_SCAFFOLD=`echo $p | perl -pe 's#__#\t#g' | awk '{print $1}'`
REF_POS1=`echo $p | perl -pe 's#__#\t#g' | awk '{print $2}'`
REF_POS2=`echo $p | perl -pe 's#__#\t#g' | awk '{print $3}'`
WINDOW=`echo $p | perl -pe 's#__#:#' | perl -pe 's#__#-#'`

#Base Comp
A=`awk -v win=$WINDOW '{OFS=FS="\t"}NR==1{next}$1==win{print $3}' /scratch/jw5478/FalconProject/Projects/RefGenome8/Synthesis/Windows/Summary/Composition/"$s"_16KBph2.haploid.win100KB.comp`
C=`awk -v win=$WINDOW '{OFS=FS="\t"}NR==1{next}$1==win{print $4}' /scratch/jw5478/FalconProject/Projects/RefGenome8/Synthesis/Windows/Summary/Composition/"$s"_16KBph2.haploid.win100KB.comp`
G=`awk -v win=$WINDOW '{OFS=FS="\t"}NR==1{next}$1==win{print $5}' /scratch/jw5478/FalconProject/Projects/RefGenome8/Synthesis/Windows/Summary/Composition/"$s"_16KBph2.haploid.win100KB.comp`
T=`awk -v win=$WINDOW '{OFS=FS="\t"}NR==1{next}$1==win{print $6}' /scratch/jw5478/FalconProject/Projects/RefGenome8/Synthesis/Windows/Summary/Composition/"$s"_16KBph2.haploid.win100KB.comp`
CpG=`awk -v win=$WINDOW '{OFS=FS="\t"}NR==1{next}$1==win{print $9}' /scratch/jw5478/FalconProject/Projects/RefGenome8/Synthesis/Windows/Summary/Composition/"$s"_16KBph2.haploid.win100KB.comp`
tGC=`expr $G + $C`
tAT=`expr $A + $T`
tBASES=`expr $tAT + $tGC`
pGC=`echo -e "$tGC\t$tBASES" | awk '{print $1/$2}'`

hetSNVs=`zcat /scratch/jw5478/FalconProject/Projects/RefGenome8/NucVar/Comparative/SelfAlign/LongrangerNorm/"$s"_LR_variants.norm.vcf.gz | grep -v "#" | awk -v scaff=$REF_SCAFFOLD -v pos1=$REF_POS1 -v pos2=$REF_POS2 'BEGIN{count=0}$1==scaff && $2>=pos1 && $2<=pos2 && length($4)==1 && length($5)==1 && $7=="PASS"{count=count+1}END{print count}'`
hetIndels=`zcat /scratch/jw5478/FalconProject/Projects/RefGenome8/NucVar/Comparative/SelfAlign/LongrangerNorm/"$s"_LR_variants.norm.vcf.gz | grep -v "#" | awk -v scaff=$REF_SCAFFOLD -v pos1=$REF_POS1 -v pos2=$REF_POS2 'BEGIN{count=0}$1==scaff && $2>=pos1 && $2<=pos2 && ((length($4)>1 && length($4)<=50 && length($5)==1) || (length($5)>1 && length($5)<=50 && length($4)==1)) && $7=="PASS"{count=count+1}END{print count}'`
hetIndelSVs=`zcat /scratch/jw5478/FalconProject/Projects/RefGenome8/NucVar/Comparative/SelfAlign/LongrangerNorm/"$s"_LR_variants.norm.vcf.gz /scratch/jw5478/FalconProject/Projects/RefGenome8/LongrangerOut/SelfAlign/16KBph2Haploid/"$s"_16KBph2-HaploidLR/outs/dels.vcf.gz | grep -v "#" | awk -v scaff=$REF_SCAFFOLD -v pos1=$REF_POS1 -v pos2=$REF_POS2 'BEGIN{count=0}$1==scaff && $2>=pos1 && $2<=pos2 && ((length($4)>1 && length($4)<=50 && length($5)==1) || (length($5)>1 && length($5)<=50 && length($4)==1)) && $7=="PASS"{count=count+1}END{print count}'`


#Unique Structural variation in each region using MUMmer alignments and size of insertions and deletions in each region using MUMmer alingment
uDelSV=`bedtools intersect -F 0.5 -a /scratch/jw5478/FalconProject/Projects/RefGenome8/Synthesis/Windows/Beds/"$s"_16KBph2.haploid.win100KB.bed -b /scratch/jw5478/FalconProject/Projects/RefGenome8/Repeat-SV/SV/KestrelAlign/"$s"/Variants/Uniques/"$s"-v-Kestrel100KBhap.SV."$s"coord.deletion50.uniq.bed | awk -v scaff=$REF_SCAFFOLD -v pos1=$REF_POS1 -v pos2=$REF_POS2 '$1==scaff && $2>=pos1 && $3<=pos2{print $0}' | wc | awk '{print $1}'`
uInsSV=`bedtools intersect -F 0.5 -a /scratch/jw5478/FalconProject/Projects/RefGenome8/Synthesis/Windows/Beds/"$s"_16KBph2.haploid.win100KB.bed -b /scratch/jw5478/FalconProject/Projects/RefGenome8/Repeat-SV/SV/KestrelAlign/"$s"/Variants/Uniques/"$s"-v-Kestrel100KBhap.SV."$s"coord.insertion50.uniq.bed | awk -v scaff=$REF_SCAFFOLD -v pos1=$REF_POS1 -v pos2=$REF_POS2 '$1==scaff && $2>=pos1 && $3<=pos2{print $0}' | wc | awk '{print $1}'`
uInvSV=`bedtools intersect -F 0.5 -a /scratch/jw5478/FalconProject/Projects/RefGenome8/Synthesis/Windows/Beds/"$s"_16KBph2.haploid.win100KB.bed -b /scratch/jw5478/FalconProject/Projects/RefGenome8/Repeat-SV/SV/KestrelAlign/"$s"/Variants/Uniques/"$s"-v-Kestrel100KBhap.SV."$s"coord.inversion.uniq.bed | awk -v scaff=$REF_SCAFFOLD -v pos1=$REF_POS1 -v pos2=$REF_POS2 '$1==scaff && $2>=pos1 && $3<=pos2{print $0}' | wc | awk '{print $1}'`
uSeg_DelSV=`bedtools intersect -F 0.5 -a /scratch/jw5478/FalconProject/Projects/RefGenome8/Synthesis/Windows/Beds/"$s"_16KBph2.haploid.win100KB.bed -b /scratch/jw5478/FalconProject/Projects/RefGenome8/Repeat-SV/SV/KestrelAlign/"$s"/Variants/Uniques/"$s"-v-Kestrel100KBhap.SV."$s"coord.seg_deletion.uniq.bed | awk -v scaff=$REF_SCAFFOLD -v pos1=$REF_POS1 -v pos2=$REF_POS2 '$1==scaff && $2>=pos1 && $3<=pos2{print $0}' | wc | awk '{print $1}'`
uSeg_InsSV=`bedtools intersect -F 0.5 -a /scratch/jw5478/FalconProject/Projects/RefGenome8/Synthesis/Windows/Beds/"$s"_16KBph2.haploid.win100KB.bed -b /scratch/jw5478/FalconProject/Projects/RefGenome8/Repeat-SV/SV/KestrelAlign/"$s"/Variants/Uniques/"$s"-v-Kestrel100KBhap.SV."$s"coord.seg_duplication.uniq.bed | awk -v scaff=$REF_SCAFFOLD -v pos1=$REF_POS1 -v pos2=$REF_POS2 '$1==scaff && $2>=pos1 && $3<=pos2{print $0}' | wc | awk '{print $1}'`

BPuInsSV=`bedtools intersect -F 0.5 -a /scratch/jw5478/FalconProject/Projects/RefGenome8/Synthesis/Windows/Beds/"$s"_16KBph2.haploid.win100KB.bed -b /scratch/jw5478/FalconProject/Projects/RefGenome8/Repeat-SV/SV/KestrelAlign/"$s"/Variants/Uniques/"$s"-v-Kestrel100KBhap.SV."$s"coord.insertion50.uniq.bed | awk -v scaff=$REF_SCAFFOLD -v pos1=$REF_POS1 -v pos2=$REF_POS2 '$1==scaff && $2>=pos1 && $3<=pos2{print $0}' | awk 'BEGIN{basepairs=0}{size=$3-$2; basepairs=basepairs+size}END{print basepairs}'`
BPuInvSV=`bedtools intersect -F 0.5 -a /scratch/jw5478/FalconProject/Projects/RefGenome8/Synthesis/Windows/Beds/"$s"_16KBph2.haploid.win100KB.bed -b /scratch/jw5478/FalconProject/Projects/RefGenome8/Repeat-SV/SV/KestrelAlign/"$s"/Variants/Uniques/"$s"-v-Kestrel100KBhap.SV."$s"coord.inversion.uniq.bed | awk -v scaff=$REF_SCAFFOLD -v pos1=$REF_POS1 -v pos2=$REF_POS2 '$1==scaff && $2>=pos1 && $3<=pos2{print $0}' | awk 'BEGIN{basepairs=0}{size=$3-$2; basepairs=basepairs+size}END{print basepairs}'`
BPuSeg_InsSV=`bedtools intersect -F 0.5 -a /scratch/jw5478/FalconProject/Projects/RefGenome8/Synthesis/Windows/Beds/"$s"_16KBph2.haploid.win100KB.bed -b /scratch/jw5478/FalconProject/Projects/RefGenome8/Repeat-SV/SV/KestrelAlign/"$s"/Variants/Uniques/"$s"-v-Kestrel100KBhap.SV."$s"coord.seg_duplication.uniq.bed | awk -v scaff=$REF_SCAFFOLD -v pos1=$REF_POS1 -v pos2=$REF_POS2 '$1==scaff && $2>=pos1 && $3<=pos2{print $0}' | awk 'BEGIN{basepairs=0}{size=$3-$2; basepairs=basepairs+size}END{print basepairs}'`

#Repeats in each region by type
rDNA=`grep -P "[_0-9+C]+" /scratch/jw5478/FalconProject/Projects/RefGenome8/Repeats/16KBph2Diploid/RepeatMasker/"$s"/"$s"_16KBph2.diploid.fasta.out | awk -v scaff=$REF_SCAFFOLD -v pos1=$REF_POS1 -v pos2=$REF_POS2 '$5==scaff && $6>=pos1 && $7<=pos2{print $0}' | grep -c "DNA"`
rLTR=`grep -P "[_0-9+C]+" /scratch/jw5478/FalconProject/Projects/RefGenome8/Repeats/16KBph2Diploid/RepeatMasker/"$s"/"$s"_16KBph2.diploid.fasta.out | awk -v scaff=$REF_SCAFFOLD -v pos1=$REF_POS1 -v pos2=$REF_POS2 '$5==scaff && $6>=pos1 && $7<=pos2{print $0}' | grep -c "LTR"`
rLINE=`grep -P "[_0-9+C]+" /scratch/jw5478/FalconProject/Projects/RefGenome8/Repeats/16KBph2Diploid/RepeatMasker/"$s"/"$s"_16KBph2.diploid.fasta.out | awk -v scaff=$REF_SCAFFOLD -v pos1=$REF_POS1 -v pos2=$REF_POS2 '$5==scaff && $6>=pos1 && $7<=pos2{print $0}' | grep -c "LINE"`
rSINE=`grep -P "[_0-9+C]+" /scratch/jw5478/FalconProject/Projects/RefGenome8/Repeats/16KBph2Diploid/RepeatMasker/"$s"/"$s"_16KBph2.diploid.fasta.out | awk -v scaff=$REF_SCAFFOLD -v pos1=$REF_POS1 -v pos2=$REF_POS2 '$5==scaff && $6>=pos1 && $7<=pos2{print $0}' | grep -c "SINE"`
rUnknown=`grep -P "[_0-9+C]+" /scratch/jw5478/FalconProject/Projects/RefGenome8/Repeats/16KBph2Diploid/RepeatMasker/"$s"/"$s"_16KBph2.diploid.fasta.out | awk -v scaff=$REF_SCAFFOLD -v pos1=$REF_POS1 -v pos2=$REF_POS2 '$5==scaff && $6>=pos1 && $7<=pos2{print $0}' | grep -c "Unknown"`
BPrDNA=`grep -P "[_0-9+C]+" /scratch/jw5478/FalconProject/Projects/RefGenome8/Repeats/16KBph2Diploid/RepeatMasker/"$s"/"$s"_16KBph2.diploid.fasta.out | awk -v scaff=$REF_SCAFFOLD -v pos1=$REF_POS1 -v pos2=$REF_POS2 'BEGIN{Bases=0; Count=0}$5==scaff && $6>=pos1 && $7<=pos2 && $11~/DNA/{Bases=$7-$6; Count=Count+Bases}END{print Count}'`
BPrLTR=`grep -P "[_0-9+C]+" /scratch/jw5478/FalconProject/Projects/RefGenome8/Repeats/16KBph2Diploid/RepeatMasker/"$s"/"$s"_16KBph2.diploid.fasta.out | awk -v scaff=$REF_SCAFFOLD -v pos1=$REF_POS1 -v pos2=$REF_POS2 'BEGIN{Bases=0; Count=0}$5==scaff && $6>=pos1 && $7<=pos2 && $11~/LTR/{Bases=$7-$6; Count=Count+Bases}END{print Count}'`
BPrLINE=`grep -P "[_0-9+C]+" /scratch/jw5478/FalconProject/Projects/RefGenome8/Repeats/16KBph2Diploid/RepeatMasker/"$s"/"$s"_16KBph2.diploid.fasta.out | awk -v scaff=$REF_SCAFFOLD -v pos1=$REF_POS1 -v pos2=$REF_POS2 'BEGIN{Bases=0; Count=0}$5==scaff && $6>=pos1 && $7<=pos2 && $11~/LINE/{Bases=$7-$6; Count=Count+Bases}END{print Count}'`
BPrSINE=`grep -P "[_0-9+C]+" /scratch/jw5478/FalconProject/Projects/RefGenome8/Repeats/16KBph2Diploid/RepeatMasker/"$s"/"$s"_16KBph2.diploid.fasta.out | awk -v scaff=$REF_SCAFFOLD -v pos1=$REF_POS1 -v pos2=$REF_POS2 'BEGIN{Bases=0; Count=0}$5==scaff && $6>=pos1 && $7<=pos2 && $11~/SINE/{Bases=$7-$6; Count=Count+Bases}END{print Count}'`
BPrUnknown=`grep -P "[_0-9+C]+" /scratch/jw5478/FalconProject/Projects/RefGenome8/Repeats/16KBph2Diploid/RepeatMasker/"$s"/"$s"_16KBph2.diploid.fasta.out | awk -v scaff=$REF_SCAFFOLD -v pos1=$REF_POS1 -v pos2=$REF_POS2 'BEGIN{Bases=0; Count=0}$5==scaff && $6>=pos1 && $7<=pos2 && $11~/Unknown/{Bases=$7-$6; Count=Count+Bases}END{print Count}'`
#Full Length Gene Count
GENES=`awk -v scaff=$REF_SCAFFOLD -v pos1=$REF_POS1 -v pos2=$REF_POS2 '$1==scaff && $2>=pos1 && $3<=pos2{print $0}' /scratch/jw5478/FalconProject/Projects/RefGenome8/Gene_Annotation/Trintonate/Sequences/Beds/"$s"_tritonate-gene.bed | wc | awk '{print $1}'`

#Chromosomal State
SCAFF_SIZE=`awk -v scaff=$REF_SCAFFOLD '$1==scaff{print $2}' /scratch/jw5478/FalconProject/Projects/RefGenome8/SuperNovaOut/16KBph2/16KBph2Mod/PH2_100kbRef/"$s"_16KBph2.100KB.haploid.fasta.fai`

if [[ $SCAFF_SIZE -ge 20000000 ]]
then
SIZE_CAT=`echo Large`
fi
if [[ $SCAFF_SIZE -lt 20000000 ]]
then
SIZE_CAT=`echo Small`
fi

THRUSH_CHROM_MATCH=`awk -v scaff=$REF_SCAFFOLD -v pos1=$REF_POS1 -v pos2=$REF_POS2 '$15==scaff && $3>=pos1 && $4<=pos2 && $13>0{print $14}$15==scaff && $3<=pos2 && $4>=pos1 && $13<0{print $14}' /scratch/jw5478/FalconProject/Projects/RefGenome8/Chromosomal/Chrom_Alignments/MUMmerOutputs/"$s"-v-ThrushChrom.coords | sort | uniq | perl -pe 's#\n#__#' | perl -pe 's#__$##'`
KAKAPO_CHROM_MATCH=`awk -v scaff=$REF_SCAFFOLD -v pos1=$REF_POS1 -v pos2=$REF_POS2 '$15==scaff && $3>=pos1 && $4<=pos2 && $13>0{print $14}$15==scaff && $3<=pos2 && $4>=pos1 && $13<0{print $14}' /scratch/jw5478/FalconProject/Projects/RefGenome8/Chromosomal/Chrom_Alignments/MUMmerOutputs/"$s"-v-KakapoChrom.coords | sort | uniq | perl -pe 's#\n#__#' | perl -pe 's#__$##'`
SERIEMA_CHROM_MATCH=`awk -v scaff=$REF_SCAFFOLD -v pos1=$REF_POS1 -v pos2=$REF_POS2 '$15==scaff && $3>=pos1 && $4<=pos2 && $13>0{print $14}$15==scaff && $3<=pos2 && $4>=pos1 && $13<0{print $14}' /scratch/jw5478/FalconProject/Projects/RefGenome8/Chromosomal/Chrom_Alignments/MUMmerOutputs/"$s"-v-SeriemaChrom.coords | sort | uniq | perl -pe 's#\n#__#' | perl -pe 's#__$##'`

GYR_CHROM_MATCH=`awk -v scaff=$REF_SCAFFOLD -v pos1=$REF_POS1 -v pos2=$REF_POS2 '$15==scaff && $3>=pos1 && $4<=pos2 && $13>0{print $14}$15==scaff && $3<=pos2 && $4>=pos1 && $13<0{print $14}' /scratch/jw5478/FalconProject/Projects/RefGenome8/Chromosomal/Chrom_Alignments/MUMmerOutputs/"$s"-v-GyrChrom.coords | sort | uniq | perl -pe 's#\n#__#' | perl -pe 's#__$##'`
PEREGRINE_CHROM_MATCH=`awk -v scaff=$REF_SCAFFOLD -v pos1=$REF_POS1 -v pos2=$REF_POS2 '$15==scaff && $3>=pos1 && $4<=pos2 && $13>0{print $14}$15==scaff && $3<=pos2 && $4>=pos1 && $13<0{print $14}' /scratch/jw5478/FalconProject/Projects/RefGenome8/Chromosomal/Chrom_Alignments/MUMmerOutputs/"$s"-v-pseudoPeregrineChrom.coords | sort | uniq | perl -pe 's#\n#__#' | perl -pe 's#__$##'`

THRUSH_CLASS_MATCH=""
for c in $(echo $THRUSH_CHROM_MATCH | perl -pe 's#__#\t#g')
do
THRUSH_CLASS_MATCH=`echo -e "$THRUSH_CLASS_MATCH""\n"$(awk -v scaff=$c '$1==scaff{print $3}' /scratch/jw5478/FalconProject/Projects/RefGenome8/Chromosomal/Chrom_Alignments/Support/Thrush.chrom.classification.txt) | perl -pe 's#^\n##' | sort | uniq`
done
THRUSH_CLASS_MATCH=`echo "$THRUSH_CLASS_MATCH" | perl -pe 's#\n#__#'  | perl -pe 's#__$##'`

KAKAPO_CLASS_MATCH=""
for c in $(echo $KAKAPO_CHROM_MATCH | perl -pe 's#__#\t#g')
do
KAKAPO_CLASS_MATCH=`echo -e "$KAKAPO_CLASS_MATCH""\n"$(awk -v scaff=$c '$1==scaff{print $3}' /scratch/jw5478/FalconProject/Projects/RefGenome8/Chromosomal/Chrom_Alignments/Support/Kakapo.chrom.classification.txt) | perl -pe 's#^\n##' | sort | uniq`
done
KAKAPO_CLASS_MATCH=`echo -e "$KAKAPO_CLASS_MATCH" | perl -pe 's#\n#__#'  | perl -pe 's#__$##'`


SERIEMA_CLASS_MATCH=""
for c in $(echo $SERIEMA_CHROM_MATCH | perl -pe 's#__#\t#g')
do
SERIEMA_CLASS_MATCH=`echo -e "$SERIEMA_CLASS_MATCH""\n"$(awk -v scaff=$c '$1==scaff{print $3}' /scratch/jw5478/FalconProject/Projects/RefGenome8/Chromosomal/Chrom_Alignments/Support/Seriema.chrom.classification.txt) | perl -pe 's#^\n##' | sort | uniq`
done
SERIEMA_CLASS_MATCH=`echo -e "$SERIEMA_CLASS_MATCH" | perl -pe 's#\n#__#'  | perl -pe 's#__$##'`


GYR_CLASS_MATCH=""
for c in $(echo $GYR_CHROM_MATCH | perl -pe 's#__#\t#g')
do
GYR_CLASS_MATCH=`echo -e "$GYR_CLASS_MATCH""\n"$(awk -v scaff=$c '$1==scaff{print $3}' /scratch/jw5478/FalconProject/Projects/RefGenome8/Chromosomal/Chrom_Alignments/Support/Gyr.chrom.classification.txt) | perl -pe 's#^\n##' | sort | uniq`
done
GYR_CLASS_MATCH=`echo -e "$GYR_CLASS_MATCH" | perl -pe 's#\n#__#'  | perl -pe 's#__$##'`


PEREGRINE_CLASS_MATCH=""
for c in $(echo $PEREGRINE_CHROM_MATCH | perl -pe 's#__#\t#g')
do
[truncated: 184,730 more chars]
